# Supplementary material for: Integrative transcriptome and proteome analyses of Trichoderma longibrachiatum LC and its cellulase hyper-producing mutants generated by heavy ion mutagenesis reveal the key genes involved in cellulolytic enzymes regulation
Source: Biotechnol Biofuels Bioprod. 2022 Jun 3;15:63. doi: 10.1186/s13068-022-02161-7 (PMC9166314; doi:10.1186/s13068-022-02161-7)
Supplement: Supplementary file 4 — Additional file 4: Table S4. Gene differentially expressed analysis and result of LC-M16_vs_LC. [file 13068_2022_2161_MOESM4_ESM.xlsx]

## Sheet: Table S3 Gene differentially ex
gene_id	LC-M4_readcount	LC_readcount	log2FoldChange	pvalue	padj	symbol	description
M440DRAFT_1324197	107.9	4163.4	-5.2733	0	0	-	hypothetical protein
M440DRAFT_1399278	670.41	31386.1	-5.5496	0	0	-	hypothetical protein
M440DRAFT_1334905	485.56	27807.8	-5.8375	0	0	-	UPF0052-domain-containing protein
M440DRAFT_1336572	421.26	21844	-5.6969	0	0	-	hypothetical protein
M440DRAFT_1439376	84.68	4499.17	-5.735	1.8194e-272	4.2082e-269	-	hypothetical protein
M440DRAFT_1402167	107.56	5552.05	-5.6977	6.671e-272	1.2858e-268	-	FAD/NAD(P)-binding domain-containing protein
M440DRAFT_1337801	104.76	2894.66	-4.7908	4.8919e-268	8.082e-265	-	MFS general substrate transporter
M440DRAFT_1319888	354.13	10642.5	-4.9099	2.0179e-245	2.9172e-242	-	DUF1183-domain-containing protein
M440DRAFT_239883	253.22	6152.49	-4.6044	2.2225e-235	2.8559e-232	-	hypothetical protein
M440DRAFT_1402365	950.49	20587.7	-4.4379	1.3009e-225	1.5045e-222	-	ER-resident heat shock protein
M440DRAFT_1342022	28.98	5058.24	-7.4548	6.9469e-222	7.3037e-219	-	hypothetical protein
M440DRAFT_1352307	3127.43	51538.8	-4.0429	3.0044e-215	2.8955e-212	-	protein transport protein sec61 alpha subunit
M440DRAFT_1389492	2784.09	51964.2	-4.2227	1.6615e-214	1.4781e-211	-	calnexin
M440DRAFT_1401064	22463.4	341530	-3.9264	2.4604e-211	2.0324e-208	-	heat shock protein 70
M440DRAFT_1420114	700.03	12935.6	-4.2092	8.8436e-208	6.8184e-205	-	hypothetical protein
M440DRAFT_1406814	70.23	2576.07	-5.1958	3.0545e-204	2.2079e-201	-	acyl-CoA N-acyltransferase
M440DRAFT_1062706	95.99	3506.18	-5.1921	5.8605e-204	3.9868e-201	-	GPI-anchored wall transfer protein 1
M440DRAFT_1158211	1196.91	17015.8	-3.8305	6.2493e-196	4.0152e-193	-	ER-resident thioredoxin protein
M440DRAFT_1398220	78.85	1875.16	-4.5774	2.6275e-191	1.5993e-188	-	acyl-CoA N-acyltransferase
M440DRAFT_66870	320.2	4409.25	-3.7828	1.1256e-179	6.5088e-177	-	hypothetical protein
M440DRAFT_1370704	3706.75	47616.7	-3.6835	8.9155e-178	4.9099e-175	-	hypothetical protein
M440DRAFT_1405546	166.44	4538.78	-4.7666	1.623e-164	8.5321e-162	-	ER glutathione S transferase
M440DRAFT_169963	292.71	4025.37	-3.7825	1.56e-161	7.844e-159	-	hypothetical protein
M440DRAFT_1349891	623.94	7431.08	-3.5736	7.543e-161	3.6348e-158	-	UAA transporter
M440DRAFT_1334090	163.88	3371.9	-4.3601	9.0659e-159	4.1939e-156	-	catalase
M440DRAFT_1345990	824.05	9046.49	-3.4562	1.5696e-157	6.9817e-155	-	glycosyltransferase family 66 protein
M440DRAFT_1355101	741.73	9938.21	-3.7445	4.8568e-157	2.0803e-154	-	hypothetical protein
M440DRAFT_1406768	587.79	6121.42	-3.3802	1.2285e-155	5.0739e-153	-	hypothetical protein
M440DRAFT_561	275.97	3032.47	-3.4599	4.3912e-155	1.7512e-152	-	eukaryotic phosphomannomutase
M440DRAFT_1328625	2487.73	27128.5	-3.4471	3.106e-151	1.1974e-148	-	N-terminal binuclear Zn cluster-containing protein
M440DRAFT_1323418	374.76	7201.9	-4.2658	4.9785e-144	1.8573e-141	-	P-loop containing nucleoside triphosphate hydrolase protein
M440DRAFT_1437042	1596.97	16108.6	-3.3343	5.9184e-143	2.139e-140	-	hypothetical protein
M440DRAFT_53927	565.39	5084.11	-3.1672	2.5113e-138	8.801e-136	-	Pkr1-domain-containing protein
M440DRAFT_1325061	1432.81	10236.1	-2.8372	3.6335e-137	1.2359e-134	-	translocation protein
M440DRAFT_1333582	37.46	1736.83	-5.5448	4.6946e-137	1.5512e-134	-	hypothetical protein
M440DRAFT_1424215	177.75	1995.13	-3.4922	1.2928e-134	4.1531e-132	-	microsomal signal peptidase subunit
M440DRAFT_1437172	1000.5	8443.4	-3.0774	2.5578e-134	7.9949e-132	-	hypothetical protein
M440DRAFT_1339820	51.31	1981.69	-5.2732	1.2473e-133	3.7959e-131	-	cysteine proteinase
M440DRAFT_1421885	1253.34	11636.5	-3.2147	2.138e-133	6.3401e-131	-	protein translocase SEC6
M440DRAFT_1434708	70.23	1554.43	-4.4554	3.4995e-132	1.0118e-129	-	FAD/NAD(P)-binding domain-containing protein
M440DRAFT_1429841	25.62	1085.11	-5.4253	2.4068e-131	6.789e-129	-	hypothetical protein
M440DRAFT_1461217	1642.56	11095.4	-2.7563	1.1424e-130	3.1456e-128	-	translocon-associated protein%2C alpha subunit
M440DRAFT_1404259	1401.67	7673.38	-2.453	1.795e-129	4.8278e-127	-	Pre protein translocase Sec Sec61-beta subunit
M440DRAFT_1390427	963.95	9473.55	-3.2971	2.2708e-129	5.9685e-127	-	PNTB-domain-containing protein
M440DRAFT_1436833	1260.23	9321.09	-2.8874	2.9312e-129	7.5331e-127	-	SURF4-domain-containing protein
M440DRAFT_1422466	827.63	11853.2	-3.8398	9.6307e-129	2.4213e-126	-	hypothetical protein
M440DRAFT_1054	585.42	6064.1	-3.373	3.221e-127	7.9256e-125	-	hypothetical protein
M440DRAFT_1432211	627.53	4786.86	-2.9314	4.97e-126	1.1975e-123	-	DnaJ-domain-containing protein
M440DRAFT_1464388	1328.22	10407.9	-2.9703	5.3328e-123	1.2587e-120	-	ER-resident thioredoxin protein
M440DRAFT_1399156	894.76	5594.94	-2.6447	1.4451e-122	3.3426e-120	-	UBC-like protein
M440DRAFT_1340781	1281.99	9047.29	-2.8196	7.1922e-122	1.6309e-119	-	glycosyltransferase family 39 protein
M440DRAFT_1205825	1084.76	7893.99	-2.8638	1.8319e-119	4.0741e-117	-	protein transporter SEC24
M440DRAFT_1404378	9790.95	690.35	3.8258	1.7668e-118	3.8552e-116	-	hypothetical protein
M440DRAFT_1343409	6881.63	301.45	4.5149	2.7055e-117	5.7943e-115	-	nagb/rpia/CoA transferase-like protein
M440DRAFT_1163004	229.34	2114.38	-3.2052	7.9783e-117	1.6776e-114	-	hypothetical protein
M440DRAFT_1388372	1394.72	9304.06	-2.7387	1.188e-114	2.4534e-112	-	glycosyltransferase family 39 protein
M440DRAFT_345264	15.65	1045.82	-6.0715	9.0676e-114	1.8398e-111	-	MFS general substrate transporter
M440DRAFT_1383860	603.92	4336.73	-2.8444	1.2713e-113	2.535e-111	-	Dolichyl-diphosphooligosaccharide-protein glycosyltransferase 48kDa subunit
M440DRAFT_1464175	4143.8	291.32	3.8319	5.0642e-111	9.9266e-109	-	MFS general substrate transporter
M440DRAFT_1343772	4916.62	692.89	2.8275	3.3185e-110	6.3965e-108	-	hypothetical protein
M440DRAFT_1297637	350.63	3227.73	-3.2038	9.9049e-110	1.8779e-107	-	hypothetical protein
M440DRAFT_1399230	9736.11	531.83	4.194	1.2156e-109	2.2675e-107	-	hypothetical protein
M440DRAFT_1399781	655.48	5653.71	-3.1085	4.0528e-109	7.4399e-107	-	metallopeptidase
M440DRAFT_1182997	11.85	1341.87	-6.8501	6.5085e-107	1.1761e-104	-	hypothetical protein
M440DRAFT_1420650	53.94	1261.82	-4.5538	7.145e-107	1.2713e-104	-	acyl-CoA N-acyltransferase
M440DRAFT_1397088	173.15	1796.08	-3.3742	7.295e-107	1.2783e-104	-	beta-lactamase/transpeptidase-like protein
M440DRAFT_1396316	1141.36	6603.62	-2.5328	2.0054e-106	3.4615e-104	-	concanavalin A-like lectin/glucanase
M440DRAFT_359740	1299.02	7737.91	-2.575	5.7641e-106	9.8032e-104	-	Ribophorin I
M440DRAFT_360961	83.75	1874.31	-4.4781	2.1418e-105	3.5898e-103	-	hypothetical protein
M440DRAFT_4628	6019.25	36400.4	-2.5965	2.5046e-105	4.138e-103	-	ADP-ribosylation factor GTPase of the ras superfamily
M440DRAFT_1400231	93.43	924.8	-3.3096	9.3358e-105	1.5207e-102	-	S-adenosyl-L-methionine dependent methyltransferase
M440DRAFT_1400179	557.12	3764.33	-2.7579	1.5018e-102	2.4122e-100	-	Dolichyl-phosphate-mannosyl transferase
M440DRAFT_1465805	2100.78	14296.4	-2.7672	4.457e-102	7.0609e-100	-	inorganic phosphate transport PHO88
M440DRAFT_1431741	1127.1	74.21	3.9218	7.7911e-102	1.2176e-99	-	hypothetical protein
M440DRAFT_1328543	77.98	1319.03	-4.0946	1.676e-101	2.5844e-99	-	hypothetical protein
M440DRAFT_1357194	1998.92	10891.5	-2.4463	3.4673e-101	5.2762e-99	-	protein translocation complex component
M440DRAFT_1391724	1151.16	8321.33	-2.8549	3.7293e-101	5.6012e-99	-	glycosyltransferase family 39 protein
M440DRAFT_1466320	253.14	2307.39	-3.1897	4.0498e-100	6.0046e-98	-	hypothetical protein
M440DRAFT_1399245	16548.7	53.27	8.2789	6.4482e-99	9.4397e-97	-	hypothetical protein
M440DRAFT_1436467	244.01	1622.11	-2.732	4.9329e-97	7.1311e-95	-	MFS general substrate transporter
M440DRAFT_1346203	439.73	3384.54	-2.9465	3.7067e-95	5.2923e-93	-	DUF1692-domain-containing protein
M440DRAFT_1436769	1566.34	9630.74	-2.6208	1.4088e-94	1.9869e-92	-	hypothetical protein
M440DRAFT_1329096	287.98	2638.4	-3.1965	1.5652e-93	2.1809e-91	-	family 63 glycoside hydrolase
M440DRAFT_1379413	182.6	1422.88	-2.9662	3.2401e-93	4.4609e-91	-	hypothetical protein
M440DRAFT_1329019	159.75	1510.54	-3.239	1.283e-92	1.7456e-90	-	hypothetical protein
M440DRAFT_361188	875.93	5451.11	-2.637	1.7269e-92	2.3223e-90	-	hypothetical protein
M440DRAFT_1337404	1580.49	9147.56	-2.5334	1.9116e-92	2.5411e-90	-	hypothetical protein
M440DRAFT_1427075	818.28	4709.6	-2.5259	1.7175e-91	2.2572e-89	-	dolichol phosphate-mannose biosynthesis regulatory
M440DRAFT_1405702	773.48	4298.97	-2.4737	5.7643e-91	7.4904e-89	-	translocation protein SEC72
M440DRAFT_1337645	1185.3	7183.13	-2.5989	2.4206e-90	3.1105e-88	-	hypothetical protein
M440DRAFT_1339654	690.06	3938.66	-2.5123	1.0289e-89	1.3077e-87	-	ER membrane protein
M440DRAFT_1420730	100.28	1504.78	-3.9075	1.7525e-89	2.203e-87	-	tRNA isopentenyltransferase
M440DRAFT_1388237	649.06	5288.11	-3.0241	2.4743e-89	3.0769e-87	-	FAD/NAD(P)-binding domain-containing protein
M440DRAFT_1401876	1598.29	106.32	3.9073	2.7112e-89	3.3357e-87	-	hypothetical protein
M440DRAFT_1434497	1526.17	8663.23	-2.5049	3.5216e-89	4.2871e-87	-	vesicle coatomer complex%2C alpha subunit
M440DRAFT_60032	64.92	1016.16	-3.9709	2.1257e-88	2.5607e-86	-	EBP-domain-containing protein
M440DRAFT_1402300	548.51	3754.96	-2.7743	4.6263e-88	5.5158e-86	-	guanine nucleotide exchange factor-like protein
M440DRAFT_1404533	1809.42	9145.29	-2.3382	2.1097e-86	2.4897e-84	-	hypothetical protein
M440DRAFT_1471163	676.77	3562.01	-2.3971	6.9894e-86	8.1649e-84	-	ER membrane protein
M440DRAFT_1441661	225.53	1913.34	-3.0842	2.4721e-85	2.859e-83	-	SPC25-domain-containing protein
M440DRAFT_1363524	513.84	2528.64	-2.2979	5.7066e-85	6.5344e-83	-	hypothetical protein
M440DRAFT_1324380	440.63	3289.1	-2.9014	3.8327e-84	4.3456e-82	-	P-loop containing nucleoside triphosphate hydrolase protein
M440DRAFT_65547	3471.77	15763.8	-2.1832	1.3233e-83	1.4858e-81	-	hypothetical protein
M440DRAFT_1399208	9.86	836.65	-6.4019	6.3662e-83	7.0793e-81	-	hypothetical protein
M440DRAFT_1394622	950.2	5190.61	-2.4502	2.6936e-81	2.9668e-79	-	S-adenosyl-L-methionine-dependent methyltransferase
M440DRAFT_1422234	770.36	3964.44	-2.3646	2.2839e-80	2.4918e-78	-	hypothetical protein
M440DRAFT_1417754	336.22	2368.18	-2.8177	4.9497e-80	5.3499e-78	-	hypothetical protein
Novel.8086	175.49	1423.9	-3.0278	5.9395e-80	6.3602e-78	-	-
M440DRAFT_1419735	373.27	2839.13	-2.9277	7.6097e-80	8.074e-78	-	glycosyltransferase family 22 protein
M440DRAFT_1441016	3026.9	217.41	3.7983	1.047e-79	1.1008e-77	-	N-terminal fungal transcription regulatory domain-containing protein
M440DRAFT_1396649	133.3	1381.68	-3.3785	3.5721e-79	3.7217e-77	-	HAD-like protein
M440DRAFT_1460982	985.3	4094.77	-2.0552	5.4919e-79	5.6708e-77	-	DUF1682-domain-containing protein
M440DRAFT_6177	1033.64	36.18	4.8481	1.2519e-78	1.2813e-76	-	alpha/beta-hydrolase
M440DRAFT_3251	10656.7	1722.65	2.6296	6.3843e-78	6.4767e-76	-	hypothetical protein
M440DRAFT_1421021	110.77	1288.85	-3.544	9.6273e-78	9.5982e-76	-	hypothetical protein
M440DRAFT_1099538	18.32	613.16	-5.0216	9.5755e-78	9.5982e-76	-	hypothetical protein
M440DRAFT_1336583	5020.11	1052.34	2.2543	1.906e-77	1.877e-75	-	Isochorismatase hydrolase
M440DRAFT_57558	352.07	1932.15	-2.4594	1.9152e-77	1.877e-75	-	WD40 repeat-like protein
M440DRAFT_1324064	1976.72	332.63	2.5687	1.5154e-76	1.4727e-74	-	hypothetical protein
M440DRAFT_1349720	1033.56	5600.28	-2.4384	4.6575e-76	4.4887e-74	-	hypothetical protein
M440DRAFT_1339628	249.08	1827.07	-2.8789	4.7354e-76	4.526e-74	-	DUF718-domain-containing protein
M440DRAFT_9195	289.77	1718.21	-2.5671	3.1727e-75	3.0076e-73	-	putative GprK-type G-protein coupled receptor protein
M440DRAFT_1397073	5707.23	634.85	3.1682	6.3662e-75	5.9858e-73	-	hypothetical protein
M440DRAFT_16127	3332.62	12643.7	-1.9239	6.5466e-75	6.1058e-73	-	NAD-dependent glutamate dehydrogenase
M440DRAFT_1324474	93.48	947.97	-3.3483	2.017e-74	1.8513e-72	-	glycosyltransferase family 33 protein
M440DRAFT_1391019	5858.27	429.3	3.7726	2.0014e-74	1.8513e-72	-	actin-like ATPase domain-containing protein
M440DRAFT_1324681	1451.15	5803.45	-1.9997	3.8248e-74	3.483e-72	-	ArfGap-domain-containing protein
M440DRAFT_1321825	4343.27	1058.52	2.0371	6.0621e-74	5.4772e-72	-	amino acid transporter
M440DRAFT_1442430	122.74	934.22	-2.9229	5.1641e-73	4.6296e-71	-	hypothetical protein
M440DRAFT_1352951	1922.3	8451.66	-2.1369	8.7239e-73	7.761e-71	-	TPR-like protein
M440DRAFT_1392878	182.31	1175.84	-2.6896	2.1253e-72	1.8763e-70	-	Rad1-domain-containing protein
M440DRAFT_1399551	792.76	3266.96	-2.0441	3.2641e-71	2.8598e-69	-	hypothetical protein
M440DRAFT_1392783	1172.67	4622.61	-1.9789	8.484e-71	7.3772e-69	-	coatomer complex%2C delta subunit
M440DRAFT_1387892	301.93	1508.64	-2.3207	1.1235e-70	9.6969e-69	-	defender against death DAD protein
M440DRAFT_1438419	744.88	3557.23	-2.256	1.6539e-70	1.4169e-68	-	nuclear pore complex%2C component sec13
M440DRAFT_1401964	304.67	1364.06	-2.1615	1.5383e-69	1.3081e-67	-	acyl-CoA N-acyltransferase
M440DRAFT_1341320	198.59	1179.37	-2.5729	1.7504e-69	1.4776e-67	-	hypothetical protein
M440DRAFT_1396105	1819.14	7441.47	-2.0325	2.5283e-69	2.1188e-67	-	calcium P-type ATPase-like protein
M440DRAFT_1325300	209.33	1406.48	-2.7498	8.2134e-69	6.7848e-67	-	Got1-domain-containing protein
M440DRAFT_1333319	722.75	81.87	3.143	8.1868e-69	6.7848e-67	-	hypothetical protein
M440DRAFT_5564	1964.06	208.58	3.2353	5.0554e-68	4.1465e-66	-	NAD(P)-binding protein
M440DRAFT_1397397	1209.7	4334.98	-1.8416	6.2616e-68	5.0997e-66	-	coatamer complex%2C gamma subunit
M440DRAFT_1428421	365.61	1853.21	-2.3414	1.7319e-67	1.4007e-65	-	Yip1-domain-containing protein
M440DRAFT_1109729	2139.42	9764.22	-2.1902	1.8417e-67	1.4791e-65	-	glycosyltransferase family 2 protein
M440DRAFT_1375853	127.82	1362.09	-3.409	1.0226e-66	8.1565e-65	-	hypothetical protein
M440DRAFT_1402019	18.4	422.42	-4.5353	4.8306e-66	3.8264e-64	-	hypothetical protein
M440DRAFT_1436899	1235.76	263.53	2.2298	5.9675e-66	4.6948e-64	-	Aldo/keto reductase
M440DRAFT_1418975	16216.9	62724.6	-1.9516	9.7882e-66	7.6487e-64	-	hypothetical protein
M440DRAFT_1387479	90.56	612.87	-2.7598	1.2441e-65	9.6561e-64	-	hypothetical protein
M440DRAFT_1420169	275.88	1390.07	-2.334	1.2666e-65	9.7657e-64	-	hypothetical protein
M440DRAFT_1400232	598.45	2483.08	-2.0517	1.9604e-65	1.5015e-63	-	hypothetical protein
M440DRAFT_1396958	47.17	689.69	-3.8705	5.0148e-65	3.8155e-63	-	hypothetical protein
M440DRAFT_1396153	743	3040.55	-2.0333	1.0554e-64	7.9778e-63	-	hypothetical protein
M440DRAFT_1420002	3815.43	275.52	3.7943	1.0947e-64	8.2211e-63	-	NADP-dependent glutamate dehydrogenase
M440DRAFT_1387988	889.77	4044.02	-2.1847	3.7186e-64	2.7746e-62	-	hypothetical protein
M440DRAFT_1328239	663.36	3838.48	-2.5316	4.1568e-64	3.0816e-62	-	cleft lip and palate transmembrane 1
M440DRAFT_1435257	341.84	1700.03	-2.3151	9.5328e-64	7.0221e-62	-	hypothetical protein
M440DRAFT_1440737	38193.2	7551.76	2.3386	1.2758e-63	9.3382e-62	-	galactose permease
M440DRAFT_1261456	171.56	1291.1	-2.9177	1.6288e-63	1.1848e-61	-	hypothetical protein
M440DRAFT_1446444	17.01	449.07	-4.7339	1.6583e-63	1.1986e-61	-	hypothetical protein
M440DRAFT_1324616	1023.23	7178.12	-2.8093	1.7589e-63	1.2635e-61	-	CBP4-domain-containing protein
M440DRAFT_1399494	447.51	2051.67	-2.1987	2.1353e-63	1.5244e-61	-	hypothetical protein
M440DRAFT_1389985	3290.66	16645.8	-2.339	1.1322e-62	8.033e-61	-	Myo-inositol-1-phosphate synthase
M440DRAFT_1424549	457.15	2319.89	-2.3427	1.917e-62	1.3518e-60	-	acid protease
M440DRAFT_1406518	1809.86	182.08	3.3138	2.5746e-62	1.8046e-60	-	Ctr-domain-containing protein
M440DRAFT_1432665	2673.2	11636.6	-2.122	7.3548e-62	5.124e-60	-	cation pump%2C Ca2+ pump
M440DRAFT_1438553	213.86	1369.07	-2.6769	4.6833e-61	3.2433e-59	-	phosducin
M440DRAFT_1420685	142.57	885.58	-2.639	4.3076e-60	2.9653e-58	-	hypothetical protein
M440DRAFT_6852	842.99	4096.17	-2.2821	4.5917e-60	3.1422e-58	-	hypothetical protein
M440DRAFT_1253393	541.08	36.02	3.9073	2.2799e-59	1.551e-57	-	hypothetical protein
M440DRAFT_1388438	255.99	1560.14	-2.6099	3.1679e-59	2.1425e-57	-	IMP-specific 5-nucleotidase
M440DRAFT_1327741	102.07	675.6	-2.7359	3.4786e-59	2.339e-57	-	hypothetical protein
M440DRAFT_1400239	1278.69	100.73	3.6737	5.8907e-59	3.9379e-57	-	cytochrome P450
M440DRAFT_1461668	472.52	2212.41	-2.2263	8.3956e-59	5.5802e-57	-	glycoside hydrolase family 31 protein
M440DRAFT_1325585	242.58	1136.85	-2.2282	2.3974e-58	1.5843e-56	-	hypothetical protein
M440DRAFT_1405143	21.41	354.03	-4.0613	2.8132e-58	1.8486e-56	-	hypothetical protein
Novel.5857	543.04	34.59	3.9814	3.2993e-58	2.1557e-56	-	-
M440DRAFT_1335211	1649.51	5899.01	-1.8381	5.8532e-58	3.8029e-56	-	vesicle fusion factor
M440DRAFT_1325168	1945.15	6549.98	-1.7517	6.296e-58	4.0678e-56	-	NADPH cytochrome P450 oxidoreductase
M440DRAFT_1341766	1169.46	4997.31	-2.0948	3.6054e-57	2.3165e-55	-	hypothetical protein
M440DRAFT_46165	6706.05	24360.7	-1.8612	5.7723e-57	3.6882e-55	-	hypothetical protein
M440DRAFT_1355353	283.78	2787.79	-3.2974	8.0948e-57	5.1437e-55	-	cellulase signal transduction associated dehydrogenase
M440DRAFT_1402795	979.53	169.36	2.533	2.1361e-56	1.3499e-54	-	N-terminal fungal transcription regulatory domain-containing protein
M440DRAFT_309926	100.07	649.94	-2.7005	2.5685e-56	1.6144e-54	-	hypothetical protein
M440DRAFT_1086820	553.78	2215.28	-1.9998	3.9918e-56	2.4954e-54	-	alpha/beta-hydrolase
M440DRAFT_1401972	5063.18	1201.59	2.0758	8.1008e-56	5.0369e-54	-	hypothetical protein
M440DRAFT_1324305	226.84	1163	-2.3589	1.9902e-55	1.2309e-53	-	Undecaprenyl diphosphate synthase
M440DRAFT_1422114	1678.5	5811.57	-1.7916	2.3107e-55	1.4214e-53	-	vesicle coatamer complex%2C beta subunit
M440DRAFT_1426249	677.75	2358.56	-1.7992	2.5961e-55	1.5886e-53	-	PFU-domain-containing protein
M440DRAFT_17135	370.38	1538.77	-2.0573	2.6733e-55	1.6272e-53	-	hypothetical protein
M440DRAFT_1052792	2963.38	497.97	2.5734	1.5286e-54	9.2555e-53	-	hypothetical protein
M440DRAFT_1390091	27651.8	2475.58	3.4816	1.6591e-54	9.9936e-53	-	hypothetical protein
M440DRAFT_1100420	39.72	552.49	-3.8114	2.7333e-54	1.6378e-52	-	hypothetical protein
M440DRAFT_1363237	815.97	3124.56	-1.9368	2.9048e-54	1.7317e-52	-	hypothetical protein
M440DRAFT_1331217	350.58	2221.95	-2.6668	4.5169e-54	2.6789e-52	-	hypothetical protein
M440DRAFT_1402025	922.74	195.01	2.2393	7.568e-54	4.4655e-52	-	hypothetical protein
M440DRAFT_1423607	1441.39	6707.95	-2.2192	9.0526e-54	5.3144e-52	-	hypothetical protein
M440DRAFT_1425526	243.04	1092.05	-2.1679	9.1392e-54	5.3381e-52	-	hypothetical protein
M440DRAFT_1324497	877.66	3417.73	-1.9602	2.21e-53	1.2843e-51	-	root hair defective 3 GTP-binding protein
M440DRAFT_1427135	127.95	1379.24	-3.4364	2.6244e-53	1.5176e-51	-	hypothetical protein
M440DRAFT_1385007	8.91	412.61	-5.5342	5.2042e-53	2.9944e-51	-	MFS general substrate transporter
M440DRAFT_1357485	155.98	917.33	-2.5603	9.3889e-53	5.3754e-51	-	hypothetical protein
M440DRAFT_1330459	2483.41	574.37	2.1143	1.2879e-52	7.3374e-51	-	hypothetical protein
M440DRAFT_1461430	16104.9	69722.6	-2.1142	1.3358e-52	7.5726e-51	-	protein disulfide isomerase
M440DRAFT_1425366	3069.22	9290.85	-1.598	1.6616e-52	9.3738e-51	-	clathrin heavy chain-like protein
M440DRAFT_1357020	25.47	328.57	-3.6925	1.7077e-52	9.5871e-51	-	hypothetical protein
M440DRAFT_1405240	242.47	1441.03	-2.5675	2.2293e-52	1.2455e-50	-	transmembrane protein
M440DRAFT_1472003	412.33	2020.84	-2.295	3.3529e-52	1.8643e-50	-	hypothetical protein
M440DRAFT_15944	130.19	804.23	-2.6279	3.7931e-52	2.0989e-50	-	hypothetical protein
M440DRAFT_1329232	1137.74	4082.57	-1.8443	4.31e-52	2.3736e-50	-	hypothetical protein
M440DRAFT_1456543	83.73	602.84	-2.8457	4.3404e-52	2.379e-50	-	hypothetical protein
M440DRAFT_1392909	591.58	2319.11	-1.9725	5.7343e-52	3.1282e-50	-	N-myristoyl transferase
M440DRAFT_1419843	1747.9	7787.64	-2.1564	2.1923e-51	1.1903e-49	-	hypothetical protein
M440DRAFT_1340589	2533.97	592.1	2.0997	2.4717e-51	1.3357e-49	-	tyrosine phosphatase
M440DRAFT_1057138	866.06	3583.2	-2.0486	2.6192e-51	1.4089e-49	-	cornichon
M440DRAFT_1327079	1504.54	5394.72	-1.8424	3.7616e-51	2.014e-49	-	glycosyltransferase family 2 protein
M440DRAFT_1121740	3437.35	10217.7	-1.5719	4.3938e-51	2.3417e-49	-	gdp dissociation inhibitor
M440DRAFT_1465233	1376.33	4786.11	-1.7988	5.9104e-51	3.1355e-49	-	acetyl-CoA synthetase-like protein
M440DRAFT_16373	677.44	2466.36	-1.8647	8.244e-50	4.3535e-48	-	secretion-related GTPase
M440DRAFT_1338131	940.38	3802.58	-2.0172	9.5948e-50	5.0426e-48	-	hypothetical protein
M440DRAFT_1340263	125.99	705.75	-2.4927	9.6361e-50	5.0426e-48	-	Zinc/iron permease
M440DRAFT_347475	7.65	366.34	-5.6412	1.2187e-49	6.349e-48	-	SPO22-domain-containing protein
M440DRAFT_1370650	1539.15	268.76	2.5203	1.2645e-49	6.5578e-48	-	amino acid transporter
M440DRAFT_361686	2329.91	7424.9	-1.6726	1.7742e-49	9.1602e-48	-	cytochrome b5
M440DRAFT_1435106	713.99	3208.26	-2.1692	2.0787e-49	1.0685e-47	-	hypothetical protein
M440DRAFT_1405967	5050.79	1158.07	2.125	2.3568e-49	1.206e-47	-	hypothetical protein
M440DRAFT_1401527	467.18	1971.6	-2.0767	2.7602e-49	1.4062e-47	-	secretory component protein-like protein
M440DRAFT_1403819	7292.7	1852.9	1.9771	2.8501e-49	1.4457e-47	-	UPF0057-domain-containing protein
M440DRAFT_1439104	46.91	447.44	-3.2551	3.6319e-49	1.8342e-47	-	glycosyltransferase family 59 protein
M440DRAFT_1360458	1566.08	5644.94	-1.8496	3.6729e-49	1.8469e-47	-	coatamer complex%2C beta subunit
M440DRAFT_1397265	281.48	1282.06	-2.1865	4.1429e-49	2.0742e-47	-	MFS general substrate transporter
M440DRAFT_1397409	240.01	1297.01	-2.4356	1.2499e-48	6.2305e-47	-	acetyl-CoA synthetase-like protein
M440DRAFT_1402341	1979.05	505.27	1.9704	1.7834e-48	8.8522e-47	-	hypothetical protein
M440DRAFT_1438819	209.94	928.23	-2.1421	3.1718e-48	1.5676e-46	-	hypothetical protein
M440DRAFT_1403224	886.6	204.19	2.1164	3.4089e-48	1.6776e-46	-	hypothetical protein
M440DRAFT_1327247	1839.1	5912.15	-1.6854	3.9325e-48	1.9271e-46	-	hypothetical protein
M440DRAFT_1079321	35.98	409.95	-3.5115	4.5176e-48	2.2045e-46	-	hypothetical protein
M440DRAFT_106818	670.59	2482.45	-1.8896	5.3951e-48	2.6216e-46	-	hypothetical protein
M440DRAFT_1337406	674.76	104.59	2.6914	6.3037e-48	3.0503e-46	-	hypothetical protein
M440DRAFT_1389080	418.1	1616.37	-1.9512	8.8767e-48	4.2775e-46	-	hypothetical protein
M440DRAFT_1109035	74.51	528.68	-2.8248	1.1407e-47	5.4737e-46	-	hypothetical protein
M440DRAFT_1401012	172.2	935.93	-2.4455	2.0614e-47	9.8514e-46	-	hypothetical protein
M440DRAFT_1376494	25.07	570.23	-4.5134	4.0249e-47	1.9156e-45	-	polyketide synthase
M440DRAFT_22351	638.15	2658.23	-2.0571	5.4667e-47	2.5911e-45	-	hypothetical protein
M440DRAFT_1386726	388.95	1506.71	-1.9563	5.5731e-47	2.6307e-45	-	signal peptidase complex%2C spc12 subunit
Novel.10197	660.59	133.14	2.3107	7.172e-47	3.3717e-45	-	-
M440DRAFT_1420825	440.5	48.14	3.1981	9.4744e-47	4.4361e-45	-	hexose transporter-like protein
M440DRAFT_1435990	789.2	2903.5	-1.8793	1.092e-46	5.0922e-45	-	hypothetical protein
M440DRAFT_1344087	546.44	2732.63	-2.3243	2.1161e-46	9.8282e-45	-	kinase-like protein
M440DRAFT_1367946	83.89	648.45	-2.9441	2.2518e-46	1.0417e-44	-	DNA ligase
M440DRAFT_1065369	2705.48	10023.3	-1.8894	2.4067e-46	1.1089e-44	-	B-cell receptor-associated 31-like protein
M440DRAFT_50778	1087.56	3451.89	-1.6668	3.051e-46	1.3957e-44	-	hypothetical protein
M440DRAFT_1355899	549.34	2076.21	-1.9175	3.0532e-46	1.3957e-44	-	glycoside hydrolase family 47 protein
M440DRAFT_1341839	38.5	366.91	-3.2761	4.1592e-46	1.8937e-44	-	Metallo-dependent phosphatase
M440DRAFT_1343102	209.41	1195.15	-2.5097	4.4412e-46	2.0142e-44	-	hypothetical protein
M440DRAFT_1406139	32.91	416.84	-3.6624	4.7799e-46	2.1593e-44	-	hypothetical protein
M440DRAFT_1389866	146.74	822.81	-2.4839	6.9675e-46	3.1354e-44	-	hypothetical protein
M440DRAFT_214561	104.09	523.86	-2.3364	1.0038e-45	4.4998e-44	-	hypothetical protein
M440DRAFT_1434316	4704.11	1080.93	2.1221	1.2074e-45	5.3915e-44	-	glycoside hydrolase family 3 protein
M440DRAFT_1333471	2181.98	6478.97	-1.5705	1.6263e-45	7.234e-44	-	hypothetical protein
M440DRAFT_1334688	332.89	1280.46	-1.9459	1.8538e-45	8.2142e-44	-	hypothetical protein
M440DRAFT_1380415	385.08	1573.82	-2.0295	2.0741e-45	9.1555e-44	-	sec1 protein
M440DRAFT_1391854	224.43	1055.27	-2.2304	2.5682e-45	1.1293e-43	-	DUF396-domain-containing protein
M440DRAFT_1324193	1815.38	5425.74	-1.5799	3.5491e-45	1.5547e-43	-	hypothetical protein
M440DRAFT_1326379	234.48	1086.77	-2.2128	3.9747e-45	1.7346e-43	-	DBR1-domain-containing protein
M440DRAFT_1331059	2916.18	9708	-1.7352	5.2062e-45	2.2635e-43	-	P-loop containing nucleoside triphosphate hydrolase protein
M440DRAFT_1417982	227.55	959.57	-2.0778	5.3599e-45	2.3216e-43	-	DUF846-domain-containing protein
M440DRAFT_1442375	457.22	1553.11	-1.7656	5.551e-45	2.3954e-43	-	Gpi16 subunit%2C GPI transamidase component
M440DRAFT_18824	11796.3	2184.69	2.4332	1.3942e-44	5.994e-43	-	hypothetical protein
M440DRAFT_1434966	52.21	375.06	-2.8505	1.6071e-44	6.8837e-43	-	hypothetical protein
Novel.4540	356.59	2024.9	-2.5072	2.7591e-44	1.1774e-42	-	-
M440DRAFT_1449122	174.04	1185.18	-2.7689	3.1262e-44	1.3292e-42	-	S-adenosyl-L-methionine-dependent methyltransferase
M440DRAFT_1440877	12374.4	2531.62	2.289	6.8687e-44	2.9098e-42	-	hypothetical protein
M440DRAFT_1406362	60.31	439.79	-2.8658	8.2497e-44	3.4821e-42	-	alkaline phytoceramidase
Novel.7421	397.8	1545.91	-1.9598	1.3808e-43	5.8068e-42	-	-
M440DRAFT_1424820	1192.96	331.78	1.8456	1.421e-43	5.9544e-42	-	hypothetical protein
M440DRAFT_1361276	464.25	1502.39	-1.6961	1.5668e-43	6.5414e-42	-	replication factor A-like protein
M440DRAFT_1324558	187.08	745.44	-1.9928	1.9643e-43	8.1716e-42	-	Mob1/phocein
M440DRAFT_1382333	336.54	1216.38	-1.8522	2.4229e-43	1.0043e-41	-	alpha/beta-hydrolase
M440DRAFT_1339175	36.6	311.03	-3.0873	2.9497e-43	1.2183e-41	-	hypothetical protein
M440DRAFT_1434495	113.37	640.34	-2.5042	4.6644e-43	1.9197e-41	-	hypothetical protein
M440DRAFT_1383995	488.89	43.81	3.482	5.4143e-43	2.2204e-41	-	hypothetical protein
M440DRAFT_1435774	1208.03	350.74	1.7856	7.8216e-43	3.1964e-41	-	DUF1772-domain-containing protein
M440DRAFT_1391436	86.66	518.49	-2.5746	1.4409e-42	5.8677e-41	-	Rhodanese-like protein
M440DRAFT_1436912	1239.23	357.69	1.7926	1.7508e-42	7.1047e-41	-	hypothetical protein
Novel.2308	26.6	302.08	-3.5324	2.3484e-42	9.496e-41	-	-
M440DRAFT_1331977	2306.2	8205.01	-1.8306	4.4287e-42	1.7846e-40	-	hypothetical protein
M440DRAFT_64201	971.96	3147.71	-1.6956	4.4662e-42	1.7935e-40	-	chaps-domain-containing protein
M440DRAFT_1399748	166.1	750.13	-2.1782	4.5226e-42	1.8098e-40	-	hypothetical protein
M440DRAFT_1361204	1666.34	5940.59	-1.8333	7.2673e-42	2.8981e-40	-	Rhodanese-like protein
M440DRAFT_275027	146.92	800.32	-2.4414	8.2186e-42	3.2662e-40	-	hypothetical protein
M440DRAFT_1439940	1206.23	354.33	1.766	8.5581e-42	3.3895e-40	-	S-adenosyl-L-methionine-dependent methyltransferase
M440DRAFT_1343001	288.52	1294.9	-2.1664	1.2595e-41	4.9713e-40	-	zf-PARP-domain-containing protein
M440DRAFT_1472986	334.83	34.53	3.2867	1.5832e-41	6.228e-40	-	NAD(P)-binding protein
M440DRAFT_1390025	434.88	1374.21	-1.661	1.6676e-41	6.5375e-40	-	coatomer complex%2C epsilon subunit
M440DRAFT_1426085	641.9	2053.26	-1.6791	1.708e-41	6.6734e-40	-	YIF1-domain-containing protein
M440DRAFT_1340445	6550.86	16566.6	-1.3385	1.7535e-41	6.8279e-40	-	Calcipressin-domain-containing protein
M440DRAFT_1338116	3219.97	10207.4	-1.6646	2.904e-41	1.127e-39	-	abc transporter
M440DRAFT_1401499	908.15	2969.35	-1.7094	2.9961e-41	1.1589e-39	-	cytochrome P450
M440DRAFT_1401286	99.03	860.75	-3.1274	4.3898e-41	1.6923e-39	-	carbohydrate-binding module family 13 protein
M440DRAFT_135839	13579	36343.8	-1.4203	5.0218e-41	1.9295e-39	-	N-terminal fungal transcription regulatory domain-containing protein
M440DRAFT_1358772	235.53	995.54	-2.0837	5.5225e-41	2.1148e-39	-	hypothetical protein
Novel.8435	6.2	226.1	-5.1732	5.695e-41	2.1737e-39	-	-
M440DRAFT_1472772	52.2	514.14	-3.2948	6.2294e-41	2.3698e-39	-	hypothetical protein
M440DRAFT_1396071	639.48	2082.37	-1.7042	7.9588e-41	3.0178e-39	-	hypothetical protein
M440DRAFT_1438082	266.5	939.03	-1.8162	8.0175e-41	3.0301e-39	-	hypothetical protein
M440DRAFT_1463052	80	454.81	-2.507	1.3384e-40	5.0418e-39	-	hypothetical protein
M440DRAFT_1322566	640.21	2006.97	-1.6481	1.4296e-40	5.368e-39	-	hypothetical protein
M440DRAFT_1357369	10.15	209.98	-4.3264	2.0846e-40	7.8022e-39	-	acid protease
M440DRAFT_1339626	37.41	319.21	-3.1089	2.125e-40	7.9276e-39	-	hypothetical protein
M440DRAFT_1439219	44.59	366.02	-3.0397	2.3947e-40	8.9049e-39	-	hypothetical protein
M440DRAFT_1399136	6664.22	20094.3	-1.5925	2.7112e-40	1.005e-38	-	peptidyl-prolyl isomerase
M440DRAFT_1401961	1209.75	4153.36	-1.7793	2.9769e-40	1.0999e-38	-	aminopeptidase
M440DRAFT_1385941	3.22	349.99	-6.7335	4.2413e-40	1.5621e-38	-	hypothetical protein
M440DRAFT_1382324	1494.74	5464.15	-1.8709	4.4788e-40	1.6444e-38	-	hypothetical protein
M440DRAFT_1406636	1542.77	494.53	1.6419	4.9816e-40	1.8232e-38	-	Metallo-hydrolase/oxidoreductase
M440DRAFT_1401157	22.18	346.72	-3.9918	5.6965e-40	2.0782e-38	-	Phospholipase/carboxylesterase
M440DRAFT_1405869	4.75	253.19	-5.6858	6.3228e-40	2.2995e-38	-	hypothetical protein
M440DRAFT_1369053	805.88	2764.19	-1.7791	6.7489e-40	2.4467e-38	-	hypothetical protein
M440DRAFT_1375632	660.62	2407.16	-1.8669	1.0839e-39	3.9173e-38	-	L-arabinitol 4-dehydrogenase
M440DRAFT_1405057	1325.2	4718.3	-1.833	1.3859e-39	4.9932e-38	-	general substrate transporter
M440DRAFT_1417751	2232.7	5691.78	-1.3501	1.5537e-39	5.5803e-38	-	hypothetical protein
M440DRAFT_1467143	24.74	247.8	-3.3123	2.0511e-39	7.3441e-38	-	hypothetical protein
M440DRAFT_1398332	3531.99	690.88	2.3531	2.2658e-39	8.0876e-38	-	DUF706-domain-containing protein
M440DRAFT_1304542	297.11	1324.32	-2.1548	2.7256e-39	9.6991e-38	-	Co-chaperone Hsc20
M440DRAFT_1399515	342.12	1307.73	-1.9335	3.3972e-39	1.2052e-37	-	ARM repeat-containing protein
M440DRAFT_1337095	976.83	2969.34	-1.6046	4.3119e-39	1.525e-37	-	mannose-P-dolichol utilization defect 1 protein
M440DRAFT_1196438	401.02	1232.28	-1.6207	5.444e-39	1.9195e-37	-	v-SNARE protein
M440DRAFT_1470055	39.59	565.08	-3.8334	5.6911e-39	2.0005e-37	-	Glucooligosaccharide oxidase
M440DRAFT_64283	1473.79	3942.59	-1.4192	5.7217e-39	2.0052e-37	-	endocytic protein
M440DRAFT_1462703	1852.87	615.43	1.5897	6.9245e-39	2.4194e-37	-	amino acid adenylation
M440DRAFT_1425375	213.44	908.02	-2.0895	9.2536e-39	3.2234e-37	-	Di-copper centre-containing protein
M440DRAFT_1423763	1831.22	6022.34	-1.7171	1.1868e-38	4.1216e-37	-	hypothetical protein
M440DRAFT_1433634	52.64	328.94	-2.6551	1.2401e-38	4.2938e-37	-	acetyl-CoA synthetase-like protein
M440DRAFT_1161073	267.4	905.22	-1.7591	1.5006e-38	5.1805e-37	-	tubulin cofactor B
M440DRAFT_1419633	3132.32	821.24	1.9321	1.6903e-38	5.818e-37	-	UPF0061-domain-containing protein
M440DRAFT_1321262	1550.71	256.79	2.5921	1.9447e-38	6.6737e-37	-	carbohydrate-binding module family 24 protein
M440DRAFT_1334032	534.97	1826.11	-1.7707	2.4551e-38	8.4004e-37	-	hypothetical protein
M440DRAFT_1393433	1146.14	3482.79	-1.6036	3.4397e-38	1.1735e-36	-	DUF1531-domain-containing protein
M440DRAFT_1328314	480.48	1470.03	-1.6141	3.7394e-38	1.272e-36	-	putative clathrin assembly protein AP47
M440DRAFT_1399253	676.96	2052.1	-1.5994	4.8063e-38	1.6301e-36	-	Per1-like protein
M440DRAFT_1359665	2624.47	669.36	1.9711	8.4113e-38	2.8444e-36	-	hypothetical protein
M440DRAFT_1431149	450.38	1487.07	-1.7228	1.0102e-37	3.406e-36	-	Metallo-dependent phosphatase
M440DRAFT_1229389	870.27	213.33	2.0284	1.0196e-37	3.4277e-36	-	hypothetical protein
M440DRAFT_1184199	338.19	1144.19	-1.7571	1.0896e-37	3.6524e-36	-	vacuolar protein sorting-associated protein 26
M440DRAFT_66627	20981.9	6292.15	1.7376	1.595e-37	5.3311e-36	-	carbohydrate-binding module family 1 protein
M440DRAFT_1336893	611.33	2048.12	-1.7458	2.0402e-37	6.7997e-36	-	ARF/SAR
M440DRAFT_1385508	263.94	27.67	3.2569	2.0971e-37	6.9692e-36	-	hypothetical protein
M440DRAFT_1404500	447.15	1600.44	-1.8407	3.2516e-37	1.0775e-35	-	PIG-U-domain-containing protein
M440DRAFT_1437611	1879.55	361.8	2.3782	3.3667e-37	1.1125e-35	-	hypothetical protein
M440DRAFT_1386578	174.26	711.94	-2.0275	3.9591e-37	1.3045e-35	-	glycosyltransferase family 24 protein
M440DRAFT_1323092	1232.04	310.89	1.9855	4.3444e-37	1.4273e-35	-	hypothetical protein
M440DRAFT_1436872	385.34	1710.7	-2.1486	5.9981e-37	1.9651e-35	-	hypothetical protein
M440DRAFT_1340959	136.15	681.04	-2.3183	7.1034e-37	2.3206e-35	-	DUF788-domain-containing protein
M440DRAFT_1400531	5253.51	1259.5	2.06	7.2017e-37	2.3461e-35	-	hypothetical protein
M440DRAFT_1400240	499.82	65.73	2.932	7.2473e-37	2.3544e-35	-	hypothetical protein
M440DRAFT_1425728	2041.11	5019.54	-1.2983	8.6758e-37	2.8105e-35	-	26S proteasome subunit P45
M440DRAFT_1330472	1480.47	411.45	1.849	1.084e-36	3.5019e-35	-	methyltransferase
M440DRAFT_1355084	571.66	1933.27	-1.7571	1.0934e-36	3.5224e-35	-	electron transport protein
M440DRAFT_1333797	428.86	1365.33	-1.6725	1.1166e-36	3.5872e-35	-	Yos1-like protein
M440DRAFT_1402817	484.6	2219.73	-2.1973	1.8901e-36	6.055e-35	-	potassium/sodium eff
M440DRAFT_1472111	578.21	1744.41	-1.592	2.2755e-36	7.2696e-35	-	thiamine pyrophosphokinase
M440DRAFT_1328093	1938.46	5669.64	-1.5481	2.3636e-36	7.5303e-35	-	hypothetical protein
M440DRAFT_1461771	6180.37	1972.26	1.6484	2.835e-36	9.0075e-35	-	NAD(P)-binding protein
M440DRAFT_45979	1353.25	393.42	1.7824	2.8821e-36	9.1319e-35	-	hexose-6-phosphate isomerase
M440DRAFT_1399873	1234.55	177.69	2.7991	3.0981e-36	9.7895e-35	-	hypothetical protein
M440DRAFT_1323634	2526.68	645.01	1.9705	3.1746e-36	1.0004e-34	-	hypothetical protein
M440DRAFT_1122201	965.4	294.09	1.7143	4.0527e-36	1.2736e-34	-	hypothetical protein
M440DRAFT_1404168	5525.04	1563.18	1.8214	4.323e-36	1.3549e-34	-	hypothetical protein
M440DRAFT_1401965	225.92	16.48	3.7996	4.4918e-36	1.404e-34	-	mitochondrial carrier
M440DRAFT_1420858	443.57	84.85	2.3835	5.7735e-36	1.7992e-34	-	PAP2-domain-containing protein
M440DRAFT_1422289	7303.46	18620.3	-1.3504	5.7873e-36	1.7992e-34	-	hypothetical protein
M440DRAFT_1343464	432.54	92.45	2.2331	6.0081e-36	1.8628e-34	-	MFS general substrate transporter
M440DRAFT_1400798	6522.47	2248.9	1.5363	7.9173e-36	2.4482e-34	-	hypothetical protein
Novel.5567	26.08	253.95	-3.3062	1.1063e-35	3.4118e-34	-	-
M440DRAFT_1397533	5253.73	1525.39	1.7845	1.6266e-35	5.003e-34	-	hypothetical protein
M440DRAFT_1332724	863.98	2264.02	-1.3904	3.422e-35	1.0497e-33	-	NIPSNAP-domain-containing protein
M440DRAFT_1423093	443.05	1382.38	-1.641	4.7681e-35	1.4588e-33	-	hypothetical protein
M440DRAFT_364888	1583.69	377.35	2.0687	4.7808e-35	1.4589e-33	-	hypothetical protein
M440DRAFT_1346620	2637.87	7420.34	-1.4924	5.016e-35	1.5266e-33	-	tricalbin
M440DRAFT_1418992	256.45	1042.09	-2.0216	5.9722e-35	1.8128e-33	-	hypothetical protein
M440DRAFT_272623	843.47	2297.19	-1.4457	6.7594e-35	2.0464e-33	-	Glycosylphosphatidylinositol:protein transamidase%2C GAA1 component
M440DRAFT_1334479	129.9	579.3	-2.1539	8.822e-35	2.6639e-33	-	NAD(P)-binding protein
M440DRAFT_1441559	77.67	485.55	-2.6356	1.1239e-34	3.3849e-33	-	amidase signature enzyme
M440DRAFT_1406090	375.43	75.45	2.3198	1.4545e-34	4.3693e-33	-	hypothetical protein
M440DRAFT_1388827	338.17	23.25	3.8618	1.6252e-34	4.8692e-33	-	hypothetical protein
M440DRAFT_1331698	271.42	987.84	-1.8646	1.8935e-34	5.6584e-33	-	hypothetical protein
M440DRAFT_1396957	17.83	195.74	-3.4747	1.9686e-34	5.8678e-33	-	hypothetical protein
M440DRAFT_1324205	1520.5	4341.49	-1.514	2.242e-34	6.665e-33	-	hypothetical protein
M440DRAFT_1402668	10626.3	3152.16	1.7535	2.2476e-34	6.665e-33	-	hypothetical protein
M440DRAFT_365187	645.25	1940.55	-1.5883	2.3528e-34	6.959e-33	-	serine carboxypeptidase
M440DRAFT_1390680	553.56	92.99	2.5797	3.497e-34	1.0317e-32	-	hypothetical protein
M440DRAFT_1462536	475	1455.21	-1.6145	4.5306e-34	1.3332e-32	-	CIA30-domain-containing protein
M440DRAFT_1361415	1394.09	342.47	2.0281	4.6613e-34	1.3682e-32	-	hypothetical protein
M440DRAFT_289835	1502.15	5599.49	-1.8993	4.7069e-34	1.3781e-32	-	Ureohydrolase
M440DRAFT_1432264	18.99	253.38	-3.7327	5.5005e-34	1.6064e-32	-	hypothetical protein
M440DRAFT_1337956	4031.13	1058.63	1.9294	7.011e-34	2.0424e-32	-	malate dehydrogenase
M440DRAFT_1432507	1188.18	3280.31	-1.4653	7.5663e-34	2.1986e-32	-	Tom7-domain-containing protein
M440DRAFT_1390296	1000.63	2992.16	-1.5806	7.7781e-34	2.2545e-32	-	hypothetical protein
M440DRAFT_1173116	80.33	379.3	-2.239	9.0403e-34	2.6138e-32	-	hypothetical protein
M440DRAFT_1322898	442.7	1371.97	-1.6335	1.0072e-33	2.9049e-32	-	prenylated rab acceptor PRA1
M440DRAFT_1209293	1191.27	276.36	2.111	1.7728e-33	5.1002e-32	-	hypothetical protein
M440DRAFT_64036	540.67	130.71	2.0504	2.0445e-33	5.8671e-32	-	family 76 glycoside hydrolase
M440DRAFT_1403339	750.68	219.51	1.7736	2.0963e-33	6.001e-32	-	hypothetical protein
M440DRAFT_1432295	158.29	602.99	-1.929	2.5347e-33	7.2379e-32	-	hypothetical protein
M440DRAFT_1442167	326.46	52.54	2.6331	2.6585e-33	7.5727e-32	-	glycosyltransferase family 31 protein
M440DRAFT_1472721	6.79	188.55	-4.829	3.7203e-33	1.0571e-31	-	hypothetical protein
M440DRAFT_1423036	11825.6	4657.57	1.3442	3.7549e-33	1.0643e-31	-	hypothetical protein
M440DRAFT_1434788	794.38	2171.66	-1.4505	4.0317e-33	1.14e-31	-	uroporphyrinogen decarboxylase
M440DRAFT_1441321	11.48	179.94	-3.9958	4.8481e-33	1.3675e-31	-	hypothetical protein
M440DRAFT_180065	106.64	449.68	-2.0739	5.1871e-33	1.4596e-31	-	hypothetical protein
M440DRAFT_1328750	371.04	1236.43	-1.7375	5.9971e-33	1.6834e-31	-	Golgi integral membrane protein
M440DRAFT_1469986	3948.08	1311.09	1.5908	6.1093e-33	1.7108e-31	-	Ppx-GppA-domain-containing protein
M440DRAFT_1428599	466.4	99.75	2.2267	6.3327e-33	1.769e-31	-	ferroxidase-like protein
M440DRAFT_1330810	892.74	3128.99	-1.8104	8.4076e-33	2.343e-31	-	Piwi-domain-containing protein
M440DRAFT_1437232	599.17	1650.98	-1.4611	9.7579e-33	2.7128e-31	-	Pex19-domain-containing protein
M440DRAFT_1439368	102.07	406.98	-1.9982	1.0031e-32	2.7819e-31	-	hypothetical protein
M440DRAFT_1395121	910.76	2722.48	-1.5793	1.2001e-32	3.3202e-31	-	ER lumen protein retention receptor
M440DRAFT_1425694	1180.95	3498.83	-1.5663	1.3997e-32	3.8634e-31	-	myosin
M440DRAFT_1389747	2562.28	6651.27	-1.3767	1.5144e-32	4.1699e-31	-	hypothetical protein
M440DRAFT_1035384	97.54	465.12	-2.2622	1.5807e-32	4.3422e-31	-	hypothetical protein
M440DRAFT_1069512	384.62	1162.43	-1.5949	1.8202e-32	4.9884e-31	-	Yip1-domain-containing protein
M440DRAFT_1330222	4228.05	1658.99	1.3502	2.2245e-32	6.0819e-31	-	hypothetical protein
M440DRAFT_1401622	353.73	1269.98	-1.843	3.2254e-32	8.7976e-31	-	glycosyltransferase family 69 protein
M440DRAFT_1404687	663.88	1785.43	-1.4279	3.2453e-32	8.8309e-31	-	adenylate cyclase associated protein
M440DRAFT_1422889	13.74	191.25	-3.771	4.1464e-32	1.1257e-30	-	ICMT-domain-containing protein
M440DRAFT_1388732	821.93	3278.53	-1.9945	4.2988e-32	1.1643e-30	-	hypothetical protein
Novel.4063	52.48	346.32	-2.7169	4.5303e-32	1.2241e-30	-	-
M440DRAFT_49289	4639.99	1754.08	1.4037	4.6299e-32	1.2481e-30	-	NAD(P)-binding protein
M440DRAFT_244664	20.08	203.11	-3.3518	5.1014e-32	1.372e-30	-	hypothetical protein
M440DRAFT_1402939	10.78	177.87	-4.0356	5.2046e-32	1.3965e-30	-	hypothetical protein
M440DRAFT_1437168	44.13	274.79	-2.6389	5.3203e-32	1.4243e-30	-	hypothetical protein
M440DRAFT_1431832	362.07	33.36	3.4282	5.4885e-32	1.4659e-30	-	hypothetical protein
M440DRAFT_1321250	230.81	870.46	-1.9135	5.7852e-32	1.5416e-30	-	hypothetical protein
M440DRAFT_1223372	285.08	49.58	2.5335	6.8924e-32	1.8324e-30	-	hypothetical protein
Novel.9985	8.01	164.98	-4.3326	6.9082e-32	1.8324e-30	-	-
M440DRAFT_1340603	268.61	982.06	-1.8733	8.4454e-32	2.235e-30	-	hypothetical protein
M440DRAFT_1324593	1827.7	5872.97	-1.6845	8.8387e-32	2.3338e-30	-	alpha/beta-hydrolase
M440DRAFT_1439078	4796.85	11617.1	-1.2761	9.3896e-32	2.4736e-30	-	ubiquitin-activating enzyme E1
Novel.6354	592.09	162.8	1.8625	1.1501e-31	3.0229e-30	-	-
M440DRAFT_1140320	165.37	644.69	-1.9562	1.2291e-31	3.2232e-30	-	hypothetical protein
Novel.2787	1714.37	6067.82	-1.8243	1.2609e-31	3.2991e-30	-	-
M440DRAFT_1400297	297.53	1287	-2.1149	1.3545e-31	3.5361e-30	-	kinesin-like protein
M440DRAFT_50582	279.13	922.48	-1.7253	1.5911e-31	4.1443e-30	-	Undecaprenyl diphosphate synthase
M440DRAFT_1353913	6648.23	2135.95	1.6379	2.0318e-31	5.2803e-30	-	hypothetical protein
M440DRAFT_1338920	2244.31	7125.39	-1.6663	2.2648e-31	5.8729e-30	-	phosphatidate cytidylyltransferase
M440DRAFT_1377341	2188.35	601.86	1.8621	2.6299e-31	6.8041e-30	-	hypothetical protein
M440DRAFT_1044	1516.24	329.57	2.2029	2.8135e-31	7.2629e-30	-	general substrate transporter
M440DRAFT_1343167	1508.82	7238.61	-2.2614	3.0304e-31	7.8054e-30	-	hypothetical protein
M440DRAFT_1343185	977.89	221.28	2.1454	3.4628e-31	8.8994e-30	-	hypothetical protein
M440DRAFT_1431116	25.07	270.03	-3.4483	3.8232e-31	9.8038e-30	-	ankyrin
Novel.6128	1147.1	3528.68	-1.6219	4.1589e-31	1.0641e-29	-	-
M440DRAFT_1401874	580.1	127.8	2.1859	4.1927e-31	1.0704e-29	-	NAD(P)-binding protein
M440DRAFT_1402576	516.08	1737.17	-1.7533	4.7262e-31	1.2039e-29	-	DmpA/ArgJ-like protein
M440DRAFT_1392790	447.23	1312.88	-1.5524	4.9191e-31	1.2503e-29	-	hypothetical protein
M440DRAFT_1344831	19.78	195.05	-3.3164	4.9373e-31	1.2522e-29	-	hypothetical protein
M440DRAFT_1045013	257.02	804.13	-1.6458	6.7542e-31	1.7093e-29	-	hypothetical protein
M440DRAFT_1439048	4221.37	1184.98	1.8335	6.9904e-31	1.7652e-29	-	DUF1212-domain-containing protein
M440DRAFT_1392130	90.6	399.57	-2.149	7.5147e-31	1.8934e-29	-	MFS general substrate transporter
M440DRAFT_1439356	295.68	47.69	2.6308	8.9874e-31	2.2596e-29	-	hypothetical protein
Novel.10855	4573.28	1520.63	1.5887	9.2236e-31	2.3139e-29	-	-
M440DRAFT_1433815	41.1	244.49	-2.5645	9.6668e-31	2.4198e-29	-	hypothetical protein
M440DRAFT_1438509	1136.1	318.13	1.8394	9.7536e-31	2.4363e-29	-	hypothetical protein
M440DRAFT_1378896	82.32	415.25	-2.3412	1.0287e-30	2.5641e-29	-	hypothetical protein
M440DRAFT_1396517	3.83	190.23	-5.7027	1.0569e-30	2.6286e-29	-	hypothetical protein
M440DRAFT_1173498	231.54	32.49	2.8345	1.2772e-30	3.1696e-29	-	ammonium permease
M440DRAFT_1355592	423.49	1551.69	-1.8761	1.8193e-30	4.5053e-29	-	glycoside hydrolase family 30 protein
M440DRAFT_1388874	1979.65	4498.81	-1.1845	1.8793e-30	4.6441e-29	-	NAD(P)-binding protein
M440DRAFT_195778	15.49	159.61	-3.3616	2.0147e-30	4.968e-29	-	hypothetical protein
M440DRAFT_6225	100.97	418.43	-2.0541	2.139e-30	5.2632e-29	-	hypothetical protein
M440DRAFT_1432296	393.22	1213.03	-1.6237	2.4925e-30	6.1201e-29	-	histone deacetylase
M440DRAFT_1378735	871.67	304.35	1.5173	2.9612e-30	7.2555e-29	-	DUF1264-domain-containing protein
M440DRAFT_1461267	2645.86	1098.31	1.2687	3.7072e-30	9.0643e-29	-	hypothetical protein
M440DRAFT_48201	341.19	51.69	2.7165	4.1605e-30	1.0151e-28	-	iron permease-like protein
M440DRAFT_1403995	41.45	240.7	-2.5307	4.2458e-30	1.0337e-28	-	hypothetical protein
M440DRAFT_1438483	81.29	367.57	-2.1764	4.5446e-30	1.1042e-28	-	RraA-like protein
M440DRAFT_1440042	193.64	12.3	3.9891	6.1019e-30	1.4794e-28	-	hypothetical protein
M440DRAFT_299960	1729.2	632.25	1.4527	8.2245e-30	1.9899e-28	-	hypothetical protein
M440DRAFT_1364256	223.88	23.09	3.283	8.2967e-30	2.0032e-28	-	GPCR%2C GprK-type
M440DRAFT_1403275	457.98	1380.97	-1.5945	8.8306e-30	2.1276e-28	-	AhpC-TSA-domain-containing protein
M440DRAFT_1334193	1648.2	7963.99	-2.2733	9.1658e-30	2.2038e-28	-	hypothetical protein
M440DRAFT_1386843	444.16	1308.66	-1.5595	9.787e-30	2.3483e-28	-	FAD/NAD(P)-binding domain-containing protein
M440DRAFT_1388116	729.8	235.34	1.6318	1.0083e-29	2.4144e-28	-	hypothetical protein
M440DRAFT_1330220	329.57	924.42	-1.4903	1.0206e-29	2.4387e-28	-	hypothetical protein
M440DRAFT_129976	286.78	66.11	2.1169	1.0347e-29	2.4674e-28	-	hypothetical protein
M440DRAFT_15972	669.83	2080.9	-1.636	1.1807e-29	2.8097e-28	-	glycosyltransferase family 34 protein
M440DRAFT_1335849	217.79	1324.57	-2.6096	1.1904e-29	2.827e-28	-	cytochrome P450
M440DRAFT_1393526	151.81	693.28	-2.1966	1.2014e-29	2.8471e-28	-	AB-hydrolase YheT
M440DRAFT_1404225	1770.49	4337.9	-1.2935	1.3812e-29	3.2665e-28	-	hypothetical protein
M440DRAFT_1352073	143.99	576.2	-2.0014	1.4348e-29	3.3864e-28	-	general substrate transporter
M440DRAFT_1387143	1123.65	2961.55	-1.3975	1.5458e-29	3.6411e-28	-	hypothetical protein
M440DRAFT_1	1995.37	4967.8	-1.3166	1.5605e-29	3.6682e-28	-	hypothetical protein
M440DRAFT_1388456	175.15	678.12	-1.9488	1.5639e-29	3.6686e-28	-	UBX-domain-containing protein
M440DRAFT_1425637	1283.21	3240.35	-1.3353	1.5765e-29	3.6906e-28	-	hypothetical protein
M440DRAFT_1975	276.14	917.52	-1.731	1.8643e-29	4.3557e-28	-	DUF1242-domain-containing protein
M440DRAFT_1384054	293.57	902.68	-1.6221	1.945e-29	4.5351e-28	-	glycosyltransferase family 57 protein
M440DRAFT_1401101	611.34	189.57	1.6922	2.0126e-29	4.6832e-28	-	phosphoadenosine phosphosulfate reductase
M440DRAFT_1433532	210.88	22.91	3.1891	2.1813e-29	5.0656e-28	-	hypothetical protein
M440DRAFT_1327276	750.51	1837.57	-1.2922	2.2533e-29	5.2222e-28	-	coatomer complex%2C zeta subunit
M440DRAFT_1380543	305.53	52.23	2.5465	2.4048e-29	5.5624e-28	-	hypothetical protein
M440DRAFT_1387833	583.99	2373.51	-2.0213	2.5131e-29	5.8011e-28	-	protein kinase
M440DRAFT_1332320	956.13	3499.99	-1.8732	2.712e-29	6.2479e-28	-	copper amine oxidase
M440DRAFT_68968	36.22	235.91	-2.6897	3.2991e-29	7.5854e-28	-	Rft-1-domain-containing protein
M440DRAFT_1432571	144.8	531.96	-1.8739	3.5349e-29	8.1114e-28	-	hypothetical protein
M440DRAFT_1434870	26.55	202.54	-2.9144	4.0336e-29	9.2374e-28	-	hypothetical protein
M440DRAFT_59434	9109.97	30229.4	-1.7305	4.083e-29	9.3319e-28	-	aldehyde dehydrogenase
M440DRAFT_18847	1057.38	2468.52	-1.2231	4.4648e-29	1.0184e-27	-	hypothetical protein
M440DRAFT_66549	80.36	404.43	-2.3348	7.077e-29	1.6111e-27	-	hypothetical protein
M440DRAFT_1472251	586.66	177.41	1.7239	7.3433e-29	1.6685e-27	-	hypothetical protein
M440DRAFT_1406136	575.44	136.95	2.0719	9.3615e-29	2.1229e-27	-	aldehyde dehydrogenase
M440DRAFT_306795	63.69	359.31	-2.4921	1.1967e-28	2.7083e-27	-	hypothetical protein
M440DRAFT_1419637	851	223	1.9315	1.2808e-28	2.8932e-27	-	HECT-domain-containing protein
M440DRAFT_1363276	509.31	1395.47	-1.4548	1.527e-28	3.4425e-27	-	hypothetical protein
M440DRAFT_1461886	1999.47	381.55	2.3898	1.7399e-28	3.9147e-27	-	hypothetical protein
Novel.7763	1759.88	560.92	1.6498	1.7702e-28	3.9753e-27	-	-
M440DRAFT_1300516	19.55	161.42	-3.0328	1.9094e-28	4.2796e-27	-	hypothetical protein
Novel.8169	1546.02	467.13	1.7265	2.0029e-28	4.4805e-27	-	-
M440DRAFT_1467858	126	547.24	-2.1278	2.0109e-28	4.4895e-27	-	Arginase/agmatinase/formimionoglutamate hydrolase
M440DRAFT_1440610	562.27	150.96	1.9028	2.5881e-28	5.7672e-27	-	hypothetical protein
M440DRAFT_1460697	250.51	49.83	2.3326	2.8311e-28	6.2964e-27	-	hypothetical protein
M440DRAFT_1401543	842.97	1935.26	-1.1989	2.9094e-28	6.4581e-27	-	dipeptidyl peptidase
M440DRAFT_1372473	2886.36	1237.29	1.2217	3.1445e-28	6.9666e-27	-	hypothetical protein
M440DRAFT_1323289	499.4	1324.57	-1.4059	3.281e-28	7.2552e-27	-	hypothetical protein
M440DRAFT_1322047	331.65	1025.47	-1.6294	3.3058e-28	7.2962e-27	-	EXS-domain-containing protein
M440DRAFT_1401440	86.02	383.61	-2.1538	4.0034e-28	8.8189e-27	-	GMC oxidoreductase
M440DRAFT_1258169	4055.51	1014.4	1.999	4.3938e-28	9.6604e-27	-	FAD/NAD(P)-binding domain-containing protein
M440DRAFT_1442500	343.17	1090.64	-1.6659	4.4838e-28	9.8397e-27	-	Mo25-like protein
M440DRAFT_1405018	278.41	18.28	3.9365	4.718e-28	1.0334e-26	-	hypothetical protein
M440DRAFT_1403455	269.97	889.2	-1.7155	5.5599e-28	1.2155e-26	-	glycoside hydrolase family 2 protein
M440DRAFT_1329335	339.72	984.39	-1.5375	6.0327e-28	1.3164e-26	-	hypothetical protein
M440DRAFT_1226134	1161.87	386.77	1.5874	7.6132e-28	1.6581e-26	-	alpha/beta-hydrolase
M440DRAFT_1418223	817.98	1993.53	-1.2848	7.6324e-28	1.6592e-26	-	hypothetical protein
M440DRAFT_1345413	965.4	2229.95	-1.2084	7.7945e-28	1.6912e-26	-	proteasome subunit alpha 6
M440DRAFT_1398963	879.68	2366.87	-1.428	9.5782e-28	2.0744e-26	-	Cse1-domain-containing protein
M440DRAFT_1405920	82.11	589.51	-2.8531	9.7979e-28	2.118e-26	-	glycoside hydrolase family 75 protein
M440DRAFT_1386327	58.82	338.35	-2.5398	9.9725e-28	2.1517e-26	-	WD40 repeat-like protein
M440DRAFT_1425388	1943.8	510.08	1.9301	1.479e-27	3.1851e-26	-	hypothetical protein
M440DRAFT_1400554	104.22	371.18	-1.8364	1.5344e-27	3.2984e-26	-	S-adenosyl-L-methionine-dependent methyltransferase
M440DRAFT_1392994	696.79	180.59	1.9468	1.8135e-27	3.8912e-26	-	hypothetical protein
M440DRAFT_1380259	206.2	631.97	-1.6136	1.9028e-27	4.0751e-26	-	hypothetical protein
M440DRAFT_1423792	124.16	496.15	-2.0019	1.9623e-27	4.1948e-26	-	subtilisin-like protein
Novel.8052	2.74	167.43	-5.9824	2.0043e-27	4.2768e-26	-	-
M440DRAFT_1331540	384.88	975.45	-1.341	2.13e-27	4.5282e-26	-	dynein regulator
M440DRAFT_1386346	397.85	1266.16	-1.6687	2.1264e-27	4.5282e-26	-	glycosyltransferase family 4 protein
M440DRAFT_1327315	194.03	667.12	-1.7837	2.5674e-27	5.448e-26	-	hypothetical protein
M440DRAFT_1437802	231.88	825.06	-1.8288	2.66e-27	5.6343e-26	-	hypothetical protein
M440DRAFT_1403357	2906.4	9344.42	-1.6852	2.7308e-27	5.7736e-26	-	hypothetical protein
M440DRAFT_1399803	726.17	200.94	1.8537	3.8286e-27	8.0799e-26	-	hypothetical protein
M440DRAFT_1469018	16909.9	5272.8	1.6814	4.0417e-27	8.5141e-26	-	aminotransferase class-III
M440DRAFT_1325647	3996.87	788.19	2.3425	4.4155e-27	9.2847e-26	-	hypothetical protein
M440DRAFT_1435873	1083.13	2714.35	-1.3261	4.4782e-27	9.3994e-26	-	hypothetical protein
M440DRAFT_1338267	2108.56	825.8	1.3534	4.5314e-27	9.4937e-26	-	hypothetical protein
M440DRAFT_1473553	125.21	522.58	-2.0611	4.6085e-27	9.6379e-26	-	alkaline phosphatase-like protein
M440DRAFT_1438092	3825.9	1310.01	1.5466	4.72e-27	9.8354e-26	-	MFS general substrate transporter
M440DRAFT_1426776	51.79	267.02	-2.3794	4.7138e-27	9.8354e-26	-	hypothetical protein
M440DRAFT_1216586	307.21	884.92	-1.5294	4.7727e-27	9.9275e-26	-	Homogentisate 1%2C2-dioxygenase
M440DRAFT_1112882	137.96	542.11	-1.9691	5.021e-27	1.0425e-25	-	MFS general substrate transporter
M440DRAFT_1401065	1485.86	3631.22	-1.289	5.0814e-27	1.0532e-25	-	hypothetical protein
M440DRAFT_1075381	485.18	1331.76	-1.4577	5.3876e-27	1.1146e-25	-	hypothetical protein
M440DRAFT_1473259	13.97	143.42	-3.3679	5.4009e-27	1.1154e-25	-	HET-domain-containing protein
M440DRAFT_1340809	4.51	147.11	-5.0898	5.4644e-27	1.1265e-25	-	hypothetical protein
M440DRAFT_339276	74.48	318.38	-2.0979	5.8953e-27	1.2132e-25	-	hypothetical protein
M440DRAFT_1468624	176.23	3.62	5.6108	6.421e-27	1.319e-25	-	hypothetical protein
M440DRAFT_1400795	134.11	530.3	-1.9886	6.5227e-27	1.3375e-25	-	hypothetical protein
M440DRAFT_61760	14670.6	4730.82	1.6329	7.1567e-27	1.4649e-25	-	GroES-like protein
M440DRAFT_1433014	73.98	334.81	-2.1734	8.7391e-27	1.7856e-25	-	hypothetical protein
M440DRAFT_1002344	1044.75	2907.98	-1.4762	8.8898e-27	1.8132e-25	-	N-terminal binuclear Zn cluster-containing protein
M440DRAFT_1427210	933.85	2281.26	-1.2891	8.9979e-27	1.8321e-25	-	EF-hand
M440DRAFT_1359877	97.92	372.17	-1.9262	9.3857e-27	1.9077e-25	-	glycosyltransferase family 22 protein
M440DRAFT_363713	694.76	1950.71	-1.4902	1.1567e-26	2.3469e-25	-	golgi matrix protein
M440DRAFT_20139	4533.15	12116.1	-1.4185	1.2786e-26	2.5897e-25	-	hypothetical protein
M440DRAFT_1426462	244.34	683.06	-1.4834	1.5979e-26	3.2307e-25	-	hypothetical protein
M440DRAFT_1420986	283.32	56.66	2.3185	1.6398e-26	3.3096e-25	-	SGT1-domain-containing protein
M440DRAFT_1425824	17.06	154.98	-3.1608	2.1584e-26	4.3488e-25	-	hypothetical protein
M440DRAFT_1472190	37.74	279.73	-2.9076	2.3555e-26	4.7376e-25	-	hypothetical protein
M440DRAFT_1463019	624.45	1609.54	-1.3673	2.5629e-26	5.1459e-25	-	ArfGap-domain-containing protein
M440DRAFT_1396904	12.69	151.95	-3.5719	2.6947e-26	5.4012e-25	-	hypothetical protein
M440DRAFT_1020270	148.63	544.38	-1.8765	2.7665e-26	5.5353e-25	-	hypothetical protein
M440DRAFT_1426754	59.1	275.33	-2.2179	2.7936e-26	5.58e-25	-	hypothetical protein
M440DRAFT_1421172	432.35	1097.08	-1.3454	2.8585e-26	5.6997e-25	-	cellular retinaldehyde-binding/triple function
M440DRAFT_1155	604.8	1599.37	-1.4042	3.0337e-26	6.0386e-25	-	alpha/beta-hydrolase
M440DRAFT_68463	103.3	387.35	-1.9066	3.1616e-26	6.2825e-25	-	glycosyltransferase family 4 protein
M440DRAFT_1439542	1110.61	3429.86	-1.6279	4.2416e-26	8.4141e-25	-	hypothetical protein
M440DRAFT_1134029	110.5	460.89	-2.0561	4.507e-26	8.9252e-25	-	hypothetical protein
M440DRAFT_1397824	374.51	65.27	2.5237	6.805e-26	1.3453e-24	-	putative isomerase YbhE
M440DRAFT_3059	218.17	686.43	-1.6585	6.9105e-26	1.3638e-24	-	RTA1-domain-containing protein
M440DRAFT_1400914	386.68	1087.79	-1.4931	7.1308e-26	1.4049e-24	-	hypothetical protein
M440DRAFT_1439469	750.75	1727.46	-1.2024	8.378e-26	1.6478e-24	-	hypothetical protein
M440DRAFT_1405033	584.52	95.03	2.6251	9.0006e-26	1.7673e-24	-	GroES-like protein
M440DRAFT_1406835	12151.1	4044.91	1.5871	1.0704e-25	2.0982e-24	-	cytochrome P450
M440DRAFT_1371940	2704.64	1193.52	1.1804	1.1894e-25	2.3275e-24	-	leucyl-tRNA synthetase
M440DRAFT_1356804	162.9	19.66	3.0644	1.2135e-25	2.3706e-24	-	DUF1348-domain-containing protein
M440DRAFT_1313350	3148.47	8680.28	-1.4633	1.3107e-25	2.5562e-24	-	hypothetical protein
M440DRAFT_1342005	965.76	2178.07	-1.1736	1.4389e-25	2.8015e-24	-	clathrin light chain
M440DRAFT_1401816	231.84	799.78	-1.7896	1.5838e-25	3.0785e-24	-	hypothetical protein
M440DRAFT_1334493	4348.46	13250.8	-1.6077	1.5968e-25	3.0985e-24	-	hypothetical protein
M440DRAFT_1396457	79.57	335.18	-2.083	1.6211e-25	3.1403e-24	-	L domain-like protein
M440DRAFT_1338104	7007.71	15592.5	-1.154	1.6784e-25	3.2459e-24	-	AAA-domain-containing protein
M440DRAFT_1459986	89.59	371.27	-2.0622	1.7397e-25	3.3544e-24	-	hypothetical protein
M440DRAFT_1470633	702.67	1854.44	-1.4	1.7403e-25	3.3544e-24	-	delta(14)-sterol reductase
M440DRAFT_1355065	99.24	366.74	-1.8785	1.9729e-25	3.7963e-24	-	cation transporting ATPase
M440DRAFT_1438288	1399.85	263.4	2.4102	2.0555e-25	3.9488e-24	-	NAD(P)-binding protein
M440DRAFT_1440615	1972.71	5924.46	-1.5868	2.142e-25	4.1081e-24	-	hypothetical protein
Novel.2725	9.05	128.7	-3.849	2.1771e-25	4.1686e-24	-	-
M440DRAFT_1427122	1485.24	358.82	2.0494	2.2741e-25	4.3471e-24	-	midasin
M440DRAFT_65129	332.51	909.87	-1.4538	2.3207e-25	4.4289e-24	-	hypothetical protein
M440DRAFT_1402637	11.36	138.74	-3.6171	2.3596e-25	4.4956e-24	-	glycoside hydrolase family 24 protein
M440DRAFT_1334607	40.03	206.02	-2.3706	2.4026e-25	4.57e-24	-	hypothetical protein
M440DRAFT_1390508	1369.19	3091.54	-1.1758	2.4352e-25	4.6244e-24	-	hypothetical protein
M440DRAFT_1396220	4117.2	8683.93	-1.0768	2.5305e-25	4.7976e-24	-	WD40 repeat-like protein
M440DRAFT_69088	1518.86	3428.07	-1.1739	2.5806e-25	4.8846e-24	-	protein phosphatase 2A regulatory B subunit
M440DRAFT_1328908	2149.27	4410.31	-1.0371	2.6608e-25	5.0282e-24	-	V-type ATPase
M440DRAFT_23159	55.68	273.21	-2.2888	2.6911e-25	5.0771e-24	-	hypothetical protein
M440DRAFT_1332226	51.3	267.71	-2.3873	2.7576e-25	5.194e-24	-	cytochrome P450
M440DRAFT_1171558	14623.9	5780.19	1.3393	2.7846e-25	5.2364e-24	-	hypothetical protein
M440DRAFT_1405888	3759.18	1069.04	1.8149	2.8622e-25	5.3737e-24	-	hypothetical protein
M440DRAFT_1352315	631.39	1587.9	-1.3308	3.3729e-25	6.3221e-24	-	hypothetical protein
M440DRAFT_1405258	3151.99	1380.02	1.1918	4.2366e-25	7.9282e-24	-	hypothetical protein
M440DRAFT_236505	91.27	330.65	-1.8573	4.388e-25	8.1982e-24	-	hypothetical protein
M440DRAFT_1321586	2968.91	6829.66	-1.2021	5.378e-25	1.0032e-23	-	hypothetical protein
M440DRAFT_1473437	1432.7	472.09	1.6016	6.6974e-25	1.2473e-23	-	sexual sporulation-like protein
M440DRAFT_1406607	55.26	241.88	-2.1388	7.9679e-25	1.4815e-23	-	hypothetical protein
M440DRAFT_1434986	44.71	240.48	-2.4261	8.3016e-25	1.5411e-23	-	sexual differentiation protein
M440DRAFT_1404190	251.42	857.48	-1.7735	8.3627e-25	1.5499e-23	-	MFS general substrate transporter
M440DRAFT_1401492	1092.02	2473.74	-1.1804	8.7379e-25	1.6169e-23	-	proliferating cell nuclear antigen
M440DRAFT_1337157	400.59	103.25	1.9578	1.0825e-24	1.9999e-23	-	NAD(P)-binding protein
M440DRAFT_1271116	29.34	172.19	-2.562	1.1965e-24	2.207e-23	-	hypothetical protein
M440DRAFT_1369145	499.56	109.04	2.1975	1.2164e-24	2.24e-23	-	zeta catalytic subunit of dna polymerase
Novel.160	349.8	70.12	2.3131	1.2667e-24	2.3289e-23	-	-
M440DRAFT_1352736	330.54	1147.13	-1.7954	1.4332e-24	2.6309e-23	-	hypothetical protein
M440DRAFT_1419880	437.11	1099.46	-1.331	1.613e-24	2.9563e-23	-	hypothetical protein
M440DRAFT_1045486	633.85	175.79	1.8492	1.6163e-24	2.9577e-23	-	hypothetical protein
M440DRAFT_1398863	245.64	19.36	3.6873	1.9147e-24	3.4983e-23	-	carbohydrate-binding module family 50 protein
M440DRAFT_1439496	247.9	27.44	3.1748	2.196e-24	4.0058e-23	-	hypothetical protein
M440DRAFT_1325052	675.05	1645.8	-1.2849	2.4672e-24	4.4934e-23	-	t-SNARE syntaxin
M440DRAFT_1241368	2328.46	6163.85	-1.4042	2.583e-24	4.6969e-23	-	ER membrane protein
M440DRAFT_1422941	523.98	1335.42	-1.3504	2.7065e-24	4.9138e-23	-	hypothetical protein
M440DRAFT_1388742	87.35	324.02	-1.8958	2.7401e-24	4.9669e-23	-	hypothetical protein
M440DRAFT_1446517	26.29	171.23	-2.7188	3.2366e-24	5.8577e-23	-	hypothetical protein
M440DRAFT_1433249	4809.79	9878.9	-1.0385	4.2448e-24	7.6705e-23	-	RNA-binding domain-containing protein
M440DRAFT_1337617	61.58	250.87	-2.0288	4.26e-24	7.686e-23	-	cysteine proteinase
Novel.78	88.84	412.39	-2.2267	4.5768e-24	8.2446e-23	-	-
M440DRAFT_1464165	1860.83	4756.34	-1.3546	4.6716e-24	8.4024e-23	-	DUF1692-domain-containing protein
M440DRAFT_1398793	1221.62	364.08	1.7477	4.6789e-24	8.4024e-23	-	hypothetical protein
M440DRAFT_1321471	18634.3	71731.2	-1.9447	4.742e-24	8.4893e-23	-	hypothetical protein
M440DRAFT_1324308	3561.64	10236.4	-1.5234	4.7364e-24	8.4893e-23	-	hypothetical protein
M440DRAFT_1324606	94.03	414.42	-2.1381	4.8835e-24	8.7292e-23	-	hypothetical protein
M440DRAFT_1322542	1720.38	4091.8	-1.2507	4.9085e-24	8.7604e-23	-	hypothetical protein
M440DRAFT_1391170	467.09	1207.34	-1.3711	5.3243e-24	9.4877e-23	-	hypothetical protein
M440DRAFT_1375000	5082.48	1892.84	1.4248	5.6117e-24	9.9844e-23	-	hypothetical protein
M440DRAFT_141709	10122.6	4371.95	1.2115	6.1164e-24	1.0866e-22	-	hypothetical protein
M440DRAFT_1374887	9303.44	3812.3	1.287	6.3285e-24	1.1225e-22	-	hypothetical protein
M440DRAFT_1396114	29079.7	61605.5	-1.0831	6.4158e-24	1.1363e-22	-	hypothetical protein
M440DRAFT_1418148	206.57	697.28	-1.7574	6.7525e-24	1.1941e-22	-	Prefoldin beta-like protein
M440DRAFT_1463341	391.36	924.58	-1.24	6.8819e-24	1.2151e-22	-	NAD(P)-binding protein
M440DRAFT_1143006	2483.99	1134.45	1.1314	7.4577e-24	1.3148e-22	-	guanine nucleotide exchange factor
M440DRAFT_1384211	192.58	727.69	-1.9181	7.9788e-24	1.4045e-22	-	ARM repeat-containing protein
Novel.10112	6.51	123.22	-4.177	8.0804e-24	1.4202e-22	-	-
M440DRAFT_1339019	77.82	287.47	-1.8795	8.247e-24	1.4473e-22	-	hypothetical protein
M440DRAFT_55065	686	1579.33	-1.2033	8.3906e-24	1.4703e-22	-	hypothetical protein
M440DRAFT_1362869	340.65	1184.24	-1.8006	8.4397e-24	1.4766e-22	-	aquaporin-like protein
M440DRAFT_1425158	11118.4	5091.99	1.1266	9.2736e-24	1.6201e-22	-	glutamate synthase
M440DRAFT_1073406	1714.41	522.54	1.7142	9.4243e-24	1.6439e-22	-	WD40 repeat-like protein
M440DRAFT_1401744	1153.98	2414.2	-1.0647	1.1056e-23	1.9256e-22	-	T-complex protein 1
M440DRAFT_1420462	16.87	136.06	-3.0331	1.1836e-23	2.0583e-22	-	hypothetical protein
M440DRAFT_1388764	1052.64	2573.95	-1.2907	1.1896e-23	2.0657e-22	-	DnaJ-domain-containing protein
M440DRAFT_1235059	1985.86	810.99	1.2929	1.4083e-23	2.4419e-22	-	NAD-dependent deacetylase sirtuin-2
M440DRAFT_1470968	155.21	11.87	3.6917	1.5072e-23	2.6094e-22	-	Aspartate/tyrosine/aromatic aminotransferase
M440DRAFT_1343115	6048.68	13205.1	-1.1263	1.6217e-23	2.8034e-22	-	Copper/Zinc superoxide dismutase
M440DRAFT_1422892	7990.55	1871.11	2.0944	1.6671e-23	2.8776e-22	-	hypothetical protein
M440DRAFT_1422929	8817.64	20420.1	-1.2114	1.6958e-23	2.9228e-22	-	SPFH domain family protein
M440DRAFT_1399526	222.6	28.55	2.9653	1.7639e-23	3.0356e-22	-	hypothetical protein
M440DRAFT_238043	1433.75	3382.41	-1.2388	1.9995e-23	3.4361e-22	-	hypothetical protein
M440DRAFT_1406796	128.8	395.64	-1.6189	2.0993e-23	3.6021e-22	-	beta subunit of gdp-forming succinate-CoA ligase
M440DRAFT_1368748	19.8	139.41	-2.8295	2.2453e-23	3.8469e-22	-	hypothetical protein
M440DRAFT_58368	500.05	161.35	1.6318	2.8786e-23	4.9248e-22	-	transporter
M440DRAFT_1439803	46.84	220.7	-2.2297	3.1172e-23	5.325e-22	-	hypothetical protein
M440DRAFT_1333888	6323.77	2412.61	1.3907	3.1372e-23	5.3513e-22	-	branched-chain amino acid aminotransferase
Novel.5325	9928.54	3300.43	1.589	3.2165e-23	5.4785e-22	-	-
M440DRAFT_1388013	1402.5	3081.6	-1.1353	3.2541e-23	5.5344e-22	-	T-complex protein 1
M440DRAFT_111043	358.79	112.83	1.6702	3.3265e-23	5.6493e-22	-	hypothetical protein
M440DRAFT_1471021	13.6	136.78	-3.3354	3.5366e-23	5.9972e-22	-	carbohydrate esterase family 5 protein
M440DRAFT_1399660	1461.1	3169.25	-1.1175	3.9509e-23	6.69e-22	-	acyl-CoA dehydrogenase NM domain-like protein
M440DRAFT_1403491	4381.39	8809.85	-1.0079	4.4006e-23	7.4405e-22	-	secretion-related small GTPase
M440DRAFT_1384805	293.96	79.24	1.8955	4.5787e-23	7.7303e-22	-	argininosuccinate synthase
M440DRAFT_1399742	662.52	219.44	1.5973	4.7091e-23	7.9389e-22	-	hypothetical protein
M440DRAFT_1269051	115.07	392.83	-1.774	4.7743e-23	8.0371e-22	-	DUF647-domain-containing protein
M440DRAFT_1272591	112.77	5.53	4.3404	5.3146e-23	8.9337e-22	-	hypothetical protein
M440DRAFT_1176241	602.93	1561.55	-1.3721	5.6708e-23	9.5185e-22	-	hypothetical protein
M440DRAFT_1401384	4414.32	176.71	4.642	5.8413e-23	9.7905e-22	-	hypothetical protein
M440DRAFT_1385601	960.93	2196.51	-1.1932	5.9227e-23	9.9126e-22	-	SRP54-domain-containing protein
M440DRAFT_1468313	1522.75	3368.78	-1.1464	6.3688e-23	1.0644e-21	-	golgi membrane protein rer1
M440DRAFT_1397808	2244.25	1022.95	1.1333	6.4662e-23	1.0791e-21	-	Caleosin-domain-containing protein
M440DRAFT_1402161	619.16	1584.84	-1.3579	6.5785e-23	1.0963e-21	-	Malate/L-lactate dehydrogenase
M440DRAFT_1077752	1170.86	2508.06	-1.0992	6.6873e-23	1.1128e-21	-	26S proteasome subunit P45
M440DRAFT_1316693	25.36	183.49	-2.8646	6.7874e-23	1.1278e-21	-	hypothetical protein
M440DRAFT_1140472	180.24	33.51	2.4361	6.9482e-23	1.1529e-21	-	hypothetical protein
M440DRAFT_1406647	295.86	44.3	2.7483	7.0963e-23	1.1758e-21	-	hypothetical protein
M440DRAFT_1004766	18.56	152.81	-3.0469	7.1188e-23	1.1778e-21	-	hypothetical protein
M440DRAFT_297165	43.81	237.52	-2.4254	7.7205e-23	1.2755e-21	-	hypothetical protein
M440DRAFT_239734	3206.04	1306.98	1.2954	8.0929e-23	1.3352e-21	-	hypothetical protein
M440DRAFT_1467793	10574.3	4578.42	1.2076	8.3296e-23	1.3722e-21	-	sterol desaturase-like protein
M440DRAFT_1390870	70.7	258.54	-1.8735	8.4451e-23	1.3893e-21	-	hypothetical protein
M440DRAFT_1448502	493.74	127.16	1.9618	9.4448e-23	1.5515e-21	-	MFS general substrate transporter
M440DRAFT_1398351	240.65	62.48	1.9521	1.1105e-22	1.8218e-21	-	glutathione S-transferase
M440DRAFT_1451030	140.29	456.03	-1.7041	1.2176e-22	1.9946e-21	-	uridine kinase
M440DRAFT_4078	1142.15	2729.58	-1.2562	1.3071e-22	2.1382e-21	-	P-loop containing nucleoside triphosphate hydrolase protein
M440DRAFT_1420629	751.85	2226.3	-1.5648	1.4114e-22	2.3055e-21	-	hypothetical protein
M440DRAFT_1396682	847.9	1806.35	-1.0913	1.513e-22	2.4679e-21	-	UMP-CMP kinase
M440DRAFT_1405579	7.71	111.14	-3.8227	1.5523e-22	2.5284e-21	-	hypothetical protein
M440DRAFT_349249	5153.63	10426.7	-1.0168	1.6195e-22	2.6342e-21	-	hypothetical protein
M440DRAFT_1340054	2723.85	1278.97	1.091	1.7056e-22	2.7705e-21	-	FabD/lysophospholipase-like protein
M440DRAFT_1091862	750.48	1916.9	-1.3524	1.7161e-22	2.7835e-21	-	adaptor protein complex gamma-adaptin subunit
M440DRAFT_1179567	711.68	274.38	1.3766	1.7991e-22	2.9141e-21	-	hypothetical protein
M440DRAFT_1426823	186.04	36.64	2.3433	2.0167e-22	3.262e-21	-	glycoside hydrolase family 92 protein
M440DRAFT_1467020	71.78	289.22	-2.0109	2.035e-22	3.287e-21	-	DNA mismatch repair protein
M440DRAFT_1339450	31.46	181.67	-2.5252	2.082e-22	3.3583e-21	-	hypothetical protein
M440DRAFT_1186946	458.06	1075.11	-1.2327	2.1698e-22	3.495e-21	-	NAD(P)-binding protein
M440DRAFT_1438931	3956.96	1589.45	1.3164	2.3304e-22	3.7484e-21	-	hypothetical protein
Novel.1743	1.57	173.98	-6.727	2.3844e-22	3.8299e-21	-	-
Novel.1444	3115.47	836.33	1.8963	2.5221e-22	4.0454e-21	-	-
M440DRAFT_1364918	269.02	733.18	-1.4504	2.9182e-22	4.6744e-21	-	kinase-like protein
M440DRAFT_1341112	398.89	1069.44	-1.4234	3.0076e-22	4.811e-21	-	AAA-domain-containing protein
M440DRAFT_1327208	146.3	484.17	-1.7328	3.0853e-22	4.9283e-21	-	hypothetical protein
M440DRAFT_1420417	24.06	152.44	-2.6854	3.1762e-22	5.0666e-21	-	hypothetical protein
M440DRAFT_1426049	942.46	2156.13	-1.1945	3.6604e-22	5.831e-21	-	DUF1687-domain-containing protein
M440DRAFT_1323786	42.27	226.76	-2.4212	3.8633e-22	6.1456e-21	-	hypothetical protein
M440DRAFT_1376554	256.94	38.37	2.7548	3.8891e-22	6.1783e-21	-	P-loop containing nucleoside triphosphate hydrolase protein
M440DRAFT_1026469	489.71	1233.9	-1.3353	4.0424e-22	6.4129e-21	-	hypothetical protein
M440DRAFT_1461547	116.51	351.9	-1.5977	4.092e-22	6.4828e-21	-	MCM-domain-containing protein
M440DRAFT_1300323	12382.4	6016.22	1.0414	4.4492e-22	7.039e-21	-	hypothetical protein
M440DRAFT_3796	58.51	240.46	-2.0472	4.574e-22	7.2265e-21	-	ankyrin
M440DRAFT_359603	57.53	221.83	-1.9471	5.1012e-22	8.0375e-21	-	hypothetical protein
M440DRAFT_1341523	58.02	237.43	-2.0361	5.0953e-22	8.0375e-21	-	MFS general substrate transporter
M440DRAFT_1399890	304.86	924.2	-1.6022	6.9049e-22	1.0865e-20	-	lanosterol synthase
M440DRAFT_59763	471.1	1217.71	-1.3683	8.4702e-22	1.3309e-20	-	kinase-like protein
M440DRAFT_43798	12079.9	30669.7	-1.3443	8.7177e-22	1.368e-20	-	hypothetical protein
M440DRAFT_42338	78.9	331.35	-2.0675	8.9211e-22	1.398e-20	-	hypothetical protein
M440DRAFT_1343980	432.65	1030.08	-1.2526	9.0571e-22	1.4174e-20	-	cytochrome P450
M440DRAFT_1384314	16.52	131.37	-2.9944	1.0952e-21	1.7117e-20	-	hypothetical protein
M440DRAFT_1323779	2269.88	4800.73	-1.0811	1.1448e-21	1.7867e-20	-	ATP-dependent protease La
M440DRAFT_1338482	85.61	286.88	-1.7473	1.1733e-21	1.8288e-20	-	HET-domain-containing protein
M440DRAFT_1399207	76.74	353.25	-2.1924	1.1932e-21	1.8572e-20	-	hypothetical protein
M440DRAFT_2187	1164.46	2651.67	-1.1878	1.2794e-21	1.9875e-20	-	hypothetical protein
M440DRAFT_1404076	213.03	729.64	-1.7809	1.2803e-21	1.9875e-20	-	FAD/NAD(P)-binding domain-containing protein
M440DRAFT_1393967	8554.04	3078.98	1.4741	1.3743e-21	2.1305e-20	-	glycerol kinase-like protein
M440DRAFT_1439771	379.32	950.91	-1.3266	1.3922e-21	2.1554e-20	-	hypothetical protein
M440DRAFT_1327398	360.21	967.6	-1.4236	1.7445e-21	2.6972e-20	-	hypothetical protein
M440DRAFT_77849	389.62	129.53	1.5912	1.9216e-21	2.9648e-20	-	hypothetical protein
M440DRAFT_1391260	100.15	325.74	-1.7038	1.9227e-21	2.9648e-20	-	zf-DHHC-domain-containing protein
M440DRAFT_68698	284.88	72.03	1.9889	2.209e-21	3.4017e-20	-	alpha/beta-hydrolase
M440DRAFT_1356477	660.43	231.26	1.5128	2.2298e-21	3.4292e-20	-	Rad4-domain-containing protein
M440DRAFT_1426928	6.39	114.53	-4.186	2.2659e-21	3.4755e-20	-	hypothetical protein
M440DRAFT_1437005	118.17	12	3.3407	2.3321e-21	3.5723e-20	-	hypothetical protein
M440DRAFT_1460961	672.06	1486.3	-1.1462	2.5212e-21	3.8568e-20	-	hypothetical protein
M440DRAFT_1389489	8811.88	3762.48	1.2281	2.5371e-21	3.876e-20	-	NAD(P)-binding protein
M440DRAFT_1055920	347.82	912.22	-1.3912	2.6375e-21	4.0241e-20	-	NAD(P)-binding protein
M440DRAFT_1441481	557.92	1515.65	-1.4409	2.7849e-21	4.2434e-20	-	WD40 repeat-like protein
M440DRAFT_232200	4652.53	9706.95	-1.0612	2.847e-21	4.3323e-20	-	actin depolymerizing protein
M440DRAFT_1440241	1555.55	3631.45	-1.2226	2.8906e-21	4.393e-20	-	VAMP-associated protein
M440DRAFT_1396458	752.49	1871.83	-1.3165	2.9576e-21	4.4888e-20	-	Thioesterase/thiol ester dehydrase-isomerase
M440DRAFT_1399576	60.03	238.48	-1.9902	3.0134e-21	4.5675e-20	-	hypothetical protein
M440DRAFT_1354771	1611.68	3671.69	-1.1887	3.103e-21	4.6972e-20	-	tubulin beta chain 2
M440DRAFT_1423217	586.2	1621.04	-1.4662	3.2388e-21	4.8963e-20	-	Rxt3-domain-containing protein
M440DRAFT_1334880	962.51	2072	-1.1071	3.2596e-21	4.9213e-20	-	peptidase M18-like protein
M440DRAFT_1118251	1414.04	502.12	1.4946	3.3582e-21	5.0636e-20	-	DNase I-like protein
M440DRAFT_1404791	442.54	990.33	-1.1632	3.7203e-21	5.6022e-20	-	hypothetical protein
M440DRAFT_1368452	83.46	356.08	-2.0859	4.6194e-21	6.9471e-20	-	hypothetical protein
M440DRAFT_1341720	673.04	1963.09	-1.5424	4.6433e-21	6.9739e-20	-	acyltransferase-domain-containing protein
M440DRAFT_1310589	244.4	621.09	-1.3468	4.7266e-21	7.0899e-20	-	DUF605-domain-containing protein
M440DRAFT_1437000	6443.54	13907.2	-1.1098	5.2107e-21	7.8059e-20	-	Ca2+ permeable channel
M440DRAFT_1323337	7652.43	3372	1.1825	5.2647e-21	7.8766e-20	-	FMN-linked oxidoreductase
M440DRAFT_1403502	291.67	41.58	2.8193	5.4549e-21	8.1506e-20	-	MFS general substrate transporter
Novel.9057	332.27	93.17	1.8385	5.8433e-21	8.7197e-20	-	-
M440DRAFT_125569	241.65	63.53	1.9283	6.546e-21	9.7557e-20	-	hypothetical protein
M440DRAFT_1373993	4860.77	1907.83	1.3495	6.7146e-21	9.9941e-20	-	hypothetical protein
M440DRAFT_1371037	2218.08	811.3	1.4508	6.8508e-21	1.0184e-19	-	histidine kinase
M440DRAFT_1432687	11.9	108.47	-3.2156	6.9536e-21	1.0323e-19	-	hypothetical protein
M440DRAFT_1367707	117.38	415.59	-1.8288	6.9976e-21	1.0375e-19	-	P-loop containing nucleoside triphosphate hydrolase protein
M440DRAFT_1451028	667.15	1554.27	-1.2204	7.2083e-21	1.0674e-19	-	ras-like GTP-binding protein
M440DRAFT_1458429	2296.07	609.57	1.9132	7.9144e-21	1.169e-19	-	hypothetical protein
M440DRAFT_1343509	1322.97	523.16	1.3406	7.9118e-21	1.169e-19	-	amino acid transporter
M440DRAFT_21036	1257.7	541.77	1.214	8.2789e-21	1.2212e-19	-	hypothetical protein
M440DRAFT_1332323	455.02	125.18	1.8609	8.5576e-21	1.2608e-19	-	glycoside hydrolase family 3 protein
M440DRAFT_1435854	1054.92	2405.03	-1.1881	8.5718e-21	1.2612e-19	-	hypothetical protein
M440DRAFT_1430792	134.89	10.82	3.6604	9.5359e-21	1.4013e-19	-	FAD/NAD(P)-binding domain-containing protein
M440DRAFT_1461769	38.82	182.3	-2.2392	9.8834e-21	1.4505e-19	-	PARP-domain-containing protein
Novel.1339	315.65	96.17	1.7157	1.0062e-20	1.4748e-19	-	-
M440DRAFT_1397097	577.23	1545.69	-1.4195	1.0282e-20	1.5034e-19	-	DNA-binding domain-containing protein
M440DRAFT_1386083	5801.11	2530.16	1.1974	1.027e-20	1.5034e-19	-	hypothetical protein
M440DRAFT_1403093	364.34	119.22	1.6163	1.0352e-20	1.5116e-19	-	hypothetical protein
M440DRAFT_68356	766.48	17.48	5.4668	1.1916e-20	1.7378e-19	-	hypothetical protein
M440DRAFT_1404113	17459.4	7994.62	1.127	1.2031e-20	1.7523e-19	-	hypothetical protein
M440DRAFT_1397032	371.98	128.92	1.5328	1.2888e-20	1.8748e-19	-	putative isomerase YbhE
M440DRAFT_1400768	756.96	1600.31	-1.0808	1.447e-20	2.0997e-19	-	NAD(P)-binding protein
M440DRAFT_67850	13657.8	27675.9	-1.019	1.4835e-20	2.15e-19	-	heat shock protein 70
M440DRAFT_1399335	744.1	1557.4	-1.0665	1.5697e-20	2.2721e-19	-	proteasome%2C subunit beta 4
M440DRAFT_1367966	25.79	171.98	-2.7558	1.5878e-20	2.2953e-19	-	glycoside hydrolase family 18 protein
M440DRAFT_1337631	2908.79	1432.34	1.0221	1.6534e-20	2.3872e-19	-	hypothetical protein
M440DRAFT_51184	1810.28	463.26	1.9668	1.6662e-20	2.4027e-19	-	aquaporin-like protein
M440DRAFT_1019507	907.82	2100.61	-1.2117	1.6879e-20	2.431e-19	-	hypothetical protein
M440DRAFT_1326488	454.62	1101.13	-1.2771	1.9814e-20	2.8502e-19	-	hypothetical protein
M440DRAFT_1422726	230.57	52.01	2.1483	2.0198e-20	2.9017e-19	-	hypothetical protein
M440DRAFT_27389	432.19	957.21	-1.1481	2.1388e-20	3.0689e-19	-	signal recognition particle%2C SRP19 subunit
M440DRAFT_1402765	817.78	1745.92	-1.0948	2.262e-20	3.2377e-19	-	20S proteasome%2C subunit Y7
M440DRAFT_1465533	6.56	95.41	-3.857	2.2596e-20	3.2377e-19	-	hypothetical protein
M440DRAFT_1229053	5031.37	14294.6	-1.5066	2.4191e-20	3.4582e-19	-	hypothetical protein
M440DRAFT_1470502	3.38	98.06	-4.7712	2.489e-20	3.5537e-19	-	pote amino acid transporter
M440DRAFT_1397666	627.59	1378.02	-1.136	2.5985e-20	3.7055e-19	-	N-terminal nucleophile aminohydrolase
M440DRAFT_1328512	2162.11	4482.94	-1.0523	2.873e-20	4.092e-19	-	asparagine synthase
M440DRAFT_1331003	1345.52	2726.96	-1.0187	2.8775e-20	4.0933e-19	-	WD40 repeat-like protein
M440DRAFT_1333105	1083.25	484.42	1.1612	2.9195e-20	4.1479e-19	-	sulfate permease
M440DRAFT_1351853	619.69	1412.77	-1.1896	3.2048e-20	4.5476e-19	-	mitochondrial carrier
M440DRAFT_232998	462.27	170.85	1.4369	3.2246e-20	4.5692e-19	-	hypothetical protein
M440DRAFT_1432106	98.12	332.63	-1.7706	3.2279e-20	4.5692e-19	-	hypothetical protein
M440DRAFT_1406455	310.11	767.58	-1.3042	3.5598e-20	5.0329e-19	-	NAD(P)-binding protein
M440DRAFT_1327566	966.73	2048.59	-1.0836	3.708e-20	5.2361e-19	-	guanine nucleotide exchange factor
M440DRAFT_1322034	20.3	159.04	-2.9786	3.7804e-20	5.3317e-19	-	hypothetical protein
M440DRAFT_1343812	84.5	285.06	-1.7542	4.216e-20	5.9389e-19	-	UAA transporter
M440DRAFT_1400112	1199.25	520.15	1.2061	4.8434e-20	6.8144e-19	-	hypothetical protein
M440DRAFT_1464284	1112.68	2481.92	-1.1583	4.9957e-20	7.0201e-19	-	heavy metal translocatin
M440DRAFT_1404575	478.38	1047.15	-1.1298	5.0085e-20	7.0295e-19	-	hypothetical protein
M440DRAFT_1377951	3624.73	1290.99	1.49	5.3581e-20	7.511e-19	-	FAD/NAD(P)-binding domain-containing protein
M440DRAFT_1389734	4929.86	2202.31	1.1628	5.6079e-20	7.8518e-19	-	hypothetical protein
M440DRAFT_1439221	33545.1	14170.7	1.2432	5.711e-20	7.9864e-19	-	glycoside hydrolase family 5 protein
M440DRAFT_1332033	772.41	309.04	1.3229	5.7992e-20	8.0999e-19	-	hypothetical protein
M440DRAFT_1333136	150.34	29.79	2.3231	5.9141e-20	8.2505e-19	-	hypothetical protein
M440DRAFT_1472775	216.93	551.13	-1.347	6.1807e-20	8.612e-19	-	hypothetical protein
M440DRAFT_1382229	2082.42	992.31	1.0702	6.5978e-20	9.1821e-19	-	DUF155-domain-containing protein
M440DRAFT_1386799	938.64	316.13	1.5717	7.143e-20	9.917e-19	-	multicopper oxidase
M440DRAFT_1402831	142.01	396.69	-1.4854	7.7231e-20	1.071e-18	-	hypothetical protein
M440DRAFT_295430	33.46	189.37	-2.5166	7.9372e-20	1.0993e-18	-	hypothetical protein
M440DRAFT_1406303	1357.13	375.74	1.854	8.026e-20	1.1103e-18	-	hypothetical protein
M440DRAFT_1461384	541.61	1240.75	-1.1976	9.9959e-20	1.3812e-18	-	NAD(P)-binding protein
M440DRAFT_1380182	89.38	292.53	-1.7135	1.0302e-19	1.4217e-18	-	family 76 glycoside hydrolase
M440DRAFT_1402572	91.82	3.74	4.6609	1.0562e-19	1.4542e-18	-	hypothetical protein
M440DRAFT_1406364	550.28	220.17	1.3238	1.0551e-19	1.4542e-18	-	hypothetical protein
M440DRAFT_1339038	191.27	558.43	-1.5482	1.1144e-19	1.5324e-18	-	hypothetical protein
M440DRAFT_1344078	3830.52	1751.82	1.129	1.1676e-19	1.6038e-18	-	threonine dehydratase
Novel.5176	5.88	88.13	-3.893	1.183e-19	1.6229e-18	-	-
M440DRAFT_1004714	14.91	116.84	-2.9956	1.1955e-19	1.6381e-18	-	hypothetical protein
M440DRAFT_304609	8.84	98.51	-3.51	1.2e-19	1.6424e-18	-	hypothetical protein
M440DRAFT_1436888	3938.53	1156.77	1.7679	1.2273e-19	1.6777e-18	-	hypothetical protein
M440DRAFT_1439460	367.28	981.47	-1.4193	1.243e-19	1.6973e-18	-	hypothetical protein
M440DRAFT_1325474	12720.1	5732.66	1.1499	1.343e-19	1.8316e-18	-	hypothetical protein
M440DRAFT_1335143	111.13	326.77	-1.5599	1.4158e-19	1.9286e-18	-	ADP-ribosylation factor-like protein
M440DRAFT_1442431	33.81	163.14	-2.2611	1.4412e-19	1.9608e-18	-	FAD/NAD(P)-binding domain-containing protein
M440DRAFT_1403017	67.86	334.05	-2.2889	1.4963e-19	2.0335e-18	-	NAD(P)-binding protein
M440DRAFT_1341481	293.27	72.13	2.0182	1.5556e-19	2.1116e-18	-	MFS general substrate transporter
M440DRAFT_1375597	40.79	190.68	-2.2291	1.6001e-19	2.1694e-18	-	acyl-CoA N-acyltransferase
M440DRAFT_1325094	1148.84	2803.2	-1.288	1.7333e-19	2.3445e-18	-	hypothetical protein
M440DRAFT_1400164	1454.13	3012.96	-1.0511	1.7609e-19	2.3791e-18	-	T-complex protein 1 zeta subunit
M440DRAFT_1331917	687.17	1586.28	-1.2067	1.8004e-19	2.4297e-18	-	carbon-nitrogen hydrolase
M440DRAFT_1419471	845.05	2215.99	-1.3916	1.9445e-19	2.6211e-18	-	hypothetical protein
M440DRAFT_1406618	286.93	690.98	-1.2695	1.9873e-19	2.6756e-18	-	hypothetical protein
M440DRAFT_1423049	796.86	291.56	1.451	2.0152e-19	2.7099e-18	-	hypothetical protein
Novel.4936	5.56	99.32	-4.1529	2.0412e-19	2.7418e-18	-	-
M440DRAFT_1387701	579.31	1282.4	-1.1477	2.0541e-19	2.7558e-18	-	RabGAP/TBC
M440DRAFT_1070674	2754.05	6057.25	-1.1377	2.1997e-19	2.9478e-18	-	Septin
M440DRAFT_1423342	30.27	155.96	-2.3554	2.2279e-19	2.9822e-18	-	ankyrin
M440DRAFT_1338549	120.74	450.03	-1.9043	2.3521e-19	3.1447e-18	-	hypothetical protein
M440DRAFT_1400100	545.92	215.2	1.3425	2.5016e-19	3.3408e-18	-	LACT-domain-containing protein
M440DRAFT_1376292	147.02	29.14	2.3404	2.5081e-19	3.3456e-18	-	Ca2+ transporter
M440DRAFT_1398574	2104.65	895.21	1.2327	2.7056e-19	3.6048e-18	-	glutamate 5-kinase
M440DRAFT_1399895	1146.32	520.61	1.139	2.8186e-19	3.7511e-18	-	PAF acetylhydrolase
M440DRAFT_1336728	1443.02	578.33	1.3204	3.0676e-19	4.0777e-18	-	hypothetical protein
M440DRAFT_65797	48730.8	105894	-1.1197	3.081e-19	4.0909e-18	-	hypothetical protein
M440DRAFT_1381877	268.35	843.64	-1.6562	3.0962e-19	4.1064e-18	-	amidohydrolase 2
M440DRAFT_20148	747.56	224.61	1.7332	3.2565e-19	4.314e-18	-	hypothetical protein
M440DRAFT_1103602	428.32	124.19	1.7893	3.3297e-19	4.401e-18	-	hypothetical protein
Novel.9809	218.95	59.38	1.885	3.5977e-19	4.7443e-18	-	-
M440DRAFT_75918	985.25	2056.93	-1.062	3.6656e-19	4.8284e-18	-	hypothetical protein
M440DRAFT_208520	73.04	273.4	-1.9052	3.7005e-19	4.8687e-18	-	hypothetical protein
M440DRAFT_1400943	406.33	107.69	1.9147	3.9523e-19	5.1882e-18	-	HAD-superfamily hydrolase
M440DRAFT_1327045	50136.8	22028.3	1.1866	4.1188e-19	5.4006e-18	-	hypothetical protein
M440DRAFT_1332151	9302.27	3588.39	1.3744	4.4422e-19	5.8182e-18	-	NAD(P)-binding protein
M440DRAFT_1385475	589.42	234.25	1.3323	4.482e-19	5.8637e-18	-	alpha/beta-hydrolase
M440DRAFT_1436691	103.24	429.73	-2.0689	4.495e-19	5.8739e-18	-	glycoside hydrolase family 18 protein
M440DRAFT_1143015	747.83	306.97	1.2847	4.9022e-19	6.3988e-18	-	hypothetical protein
M440DRAFT_1339313	52.31	205.12	-1.9792	5.605e-19	7.308e-18	-	hypothetical protein
M440DRAFT_1363099	297.07	62.21	2.256	6.0427e-19	7.8698e-18	-	hypothetical protein
M440DRAFT_1036707	499.61	206.15	1.2761	6.8585e-19	8.9222e-18	-	hypothetical protein
M440DRAFT_1396888	50585.8	21663.4	1.2235	7.5786e-19	9.8479e-18	-	lytic polysaccharide monooxygenase
M440DRAFT_1373380	1285.14	2590.1	-1.0107	8.9876e-19	1.1666e-17	-	alpha/beta-hydrolase
M440DRAFT_1460806	129.38	366.3	-1.5019	9.1846e-19	1.1908e-17	-	hypothetical protein
M440DRAFT_1461082	4.37	88.68	-4.2792	9.6239e-19	1.2464e-17	-	hypothetical protein
M440DRAFT_1339817	513.75	168.74	1.6106	9.9984e-19	1.2934e-17	-	DNase I-like protein
M440DRAFT_1365378	1694.06	478.9	1.8221	1.0198e-18	1.3177e-17	-	hypothetical protein
M440DRAFT_1331913	451.51	1090.22	-1.2737	1.0876e-18	1.4022e-17	-	zincin
M440DRAFT_1403229	1364.17	548.6	1.3138	1.1266e-18	1.4509e-17	-	hypothetical protein
M440DRAFT_1357988	40.12	184.42	-2.2065	1.1561e-18	1.4873e-17	-	hypothetical protein
M440DRAFT_1399818	13.48	116.74	-3.1548	1.2091e-18	1.5537e-17	-	putative alpha-ketoglutarate-dependent sulfonate dioxygenase
M440DRAFT_1325871	2943.17	1412.66	1.0591	1.2161e-18	1.561e-17	-	hypothetical protein
M440DRAFT_1394522	5019.34	10107.4	-1.01	1.2622e-18	1.6183e-17	-	DUF1620-domain-containing protein
M440DRAFT_1353893	163.63	512.81	-1.6542	1.3438e-18	1.721e-17	-	hypothetical protein
M440DRAFT_1327788	1434.5	2955.45	-1.0432	1.3457e-18	1.7216e-17	-	hypothetical protein
M440DRAFT_1013522	296.88	815.71	-1.4595	1.368e-18	1.7482e-17	-	hypothetical protein
M440DRAFT_50368	3079.25	1492.02	1.0461	1.3749e-18	1.755e-17	-	para-aminobenzoate synthase
M440DRAFT_1425337	186.86	35.63	2.3857	1.4503e-18	1.8493e-17	-	HET-domain-containing protein
M440DRAFT_337898	26.97	158.47	-2.5787	1.4845e-18	1.8908e-17	-	hypothetical protein
M440DRAFT_1328251	1122.17	472.23	1.2472	1.532e-18	1.9492e-17	-	hypothetical protein
M440DRAFT_1406810	170.64	454.9	-1.4134	1.5496e-18	1.9694e-17	-	hypothetical protein
M440DRAFT_1322777	49.37	214.37	-2.1296	1.5533e-18	1.972e-17	-	hypothetical protein
M440DRAFT_1324875	401.84	104.79	1.9405	1.5791e-18	2.0025e-17	-	MFS general substrate transporter
M440DRAFT_1391946	25.38	130.66	-2.3628	1.589e-18	2.0128e-17	-	hypothetical protein
M440DRAFT_1399048	611.67	245.63	1.3154	1.6828e-18	2.1293e-17	-	hypothetical protein
M440DRAFT_1400031	19187.6	9560.21	1.0051	1.6976e-18	2.1456e-17	-	glycosyltransferase family 4 protein
M440DRAFT_1424776	85.83	292.5	-1.767	1.7266e-18	2.1799e-17	-	glycoside hydrolase family 47 protein
M440DRAFT_1127586	202.53	531.44	-1.3942	1.8196e-18	2.2905e-17	-	hypothetical protein
M440DRAFT_1425638	3.91	87.44	-4.471	1.8201e-18	2.2905e-17	-	hypothetical protein
M440DRAFT_1378902	0	264.18	-10.4948	1.8445e-18	2.3187e-17	-	cytochrome P450
M440DRAFT_1471445	555	214.12	1.3728	1.8485e-18	2.3212e-17	-	hypothetical protein
Novel.2342	37.7	193.98	-2.3763	1.8542e-18	2.3258e-17	-	-
M440DRAFT_1362905	81330.6	32397.5	1.3279	2.0317e-18	2.5456e-17	-	hypothetical protein
M440DRAFT_1397091	4699.34	2207.2	1.0903	2.0839e-18	2.6083e-17	-	3-oxoacyl-reductase
Novel.723	48.48	206.08	-2.0717	2.1502e-18	2.6883e-17	-	-
M440DRAFT_1425372	669.89	295.12	1.1825	2.1529e-18	2.6888e-17	-	glycosyltransferase family 17 protein
M440DRAFT_1299404	4.98	90.58	-4.2689	2.227e-18	2.7784e-17	-	ankyrin
M440DRAFT_1378851	417.6	130.34	1.6806	2.2309e-18	2.7802e-17	-	hypothetical protein
M440DRAFT_1351673	6.5	93.2	-3.8193	2.4476e-18	3.047e-17	-	CHAP-domain-containing protein
Novel.10835	129.11	345.56	-1.4226	2.762e-18	3.4346e-17	-	-
M440DRAFT_1327229	934.02	407.88	1.1961	2.9592e-18	3.672e-17	-	DUF155-domain-containing protein
M440DRAFT_1467494	1057.24	2242.44	-1.0843	3.0333e-18	3.76e-17	-	hypothetical protein
M440DRAFT_1442247	6.16	89.99	-3.8535	3.4001e-18	4.2101e-17	-	DUF791-domain-containing protein
M440DRAFT_1399879	11998.3	3410.29	1.8149	3.5911e-18	4.4418e-17	-	hypothetical protein
Novel.9536	627.66	218.66	1.5234	3.5983e-18	4.446e-17	-	-
M440DRAFT_1403256	141.39	462.87	-1.7148	3.9735e-18	4.9043e-17	-	hypothetical protein
M440DRAFT_1360711	196.82	39.55	2.3238	4.1973e-18	5.1751e-17	-	Ca2+ transporter
M440DRAFT_1405864	6826.85	2628.25	1.3773	4.258e-18	5.2443e-17	-	GroES-like protein
M440DRAFT_1334775	2883.45	934.19	1.6268	4.5177e-18	5.5582e-17	-	cyclic AMP phosphodiesterase%2C class II
M440DRAFT_1399578	149.11	443.23	-1.5734	4.5918e-18	5.6434e-17	-	L-xylulose reductase
M440DRAFT_1401460	18177.8	6496.38	1.4845	4.7048e-18	5.7761e-17	-	hypothetical protein
M440DRAFT_1424873	396.52	89.25	2.1533	4.7129e-18	5.7799e-17	-	Pkinase-domain-containing protein
M440DRAFT_221043	133.35	21.53	2.6232	4.8237e-18	5.9095e-17	-	hypothetical protein
M440DRAFT_196132	38.59	174.55	-2.1796	5.0089e-18	6.1299e-17	-	hypothetical protein
Novel.2303	110.45	332.74	-1.5831	5.119e-18	6.2581e-17	-	-
M440DRAFT_1435085	2439.07	678.99	1.8453	5.3104e-18	6.4852e-17	-	lytic polysaccharide monooxygenase
M440DRAFT_1223240	127.05	20.29	2.658	5.6436e-18	6.8849e-17	-	hypothetical protein
M440DRAFT_1346199	1946.42	830.17	1.2302	5.8037e-18	7.0727e-17	-	cora-domain-containing protein
M440DRAFT_1460740	171.59	37.45	2.2132	6.0184e-18	7.3266e-17	-	hypothetical protein
M440DRAFT_1428461	2544.67	1131.77	1.1682	6.2626e-18	7.6159e-17	-	Brix-domain-containing protein
M440DRAFT_1388830	441.56	1045.57	-1.2404	6.6129e-18	8.0334e-17	-	cysteine dioxygenase type I
M440DRAFT_1358022	35.84	159.99	-2.1756	6.6884e-18	8.1166e-17	-	hypothetical protein
M440DRAFT_1437866	930.31	416.83	1.1596	7.0377e-18	8.5316e-17	-	general substrate transporter
M440DRAFT_1336234	7.08	93.57	-3.7504	7.1262e-18	8.6298e-17	-	hypothetical protein
M440DRAFT_1362121	179.47	490.98	-1.456	7.2765e-18	8.8026e-17	-	Ku DNA-binding complex%2C Ku70 subunit
M440DRAFT_1329861	496.59	163.5	1.6058	7.5676e-18	9.1452e-17	-	hypothetical protein
M440DRAFT_1390245	4390.85	1587.18	1.4688	8.2776e-18	9.9927e-17	-	hypothetical protein
M440DRAFT_1361319	136.55	442.33	-1.694	8.3159e-18	1.0029e-16	-	ankyrin
M440DRAFT_1328796	682.16	1418.27	-1.0566	8.5562e-18	1.0308e-16	-	hypothetical protein
M440DRAFT_1469824	6342.97	12702.6	-1.0019	9.1299e-18	1.0987e-16	-	fructose-bisphosphatase
M440DRAFT_20555	112.31	19.25	2.5399	9.2445e-18	1.1114e-16	-	hypothetical protein
M440DRAFT_3411	48.78	177.01	-1.8584	1.0444e-17	1.2543e-16	-	cysteine proteinase
M440DRAFT_1428967	773.16	340.05	1.1825	1.0825e-17	1.2986e-16	-	amino acid transporter
M440DRAFT_1418062	27.47	150.38	-2.4692	1.0923e-17	1.3078e-16	-	hypothetical protein
M440DRAFT_1401443	333.72	100.71	1.7317	1.1641e-17	1.3893e-16	-	S-adenosyl-L-methionine-dependent methyltransferase
M440DRAFT_1402162	612.18	207.34	1.5646	1.1781e-17	1.4046e-16	-	high affinity nickel permease
M440DRAFT_73804	29.51	164.51	-2.478	1.3241e-17	1.577e-16	-	hypothetical protein
M440DRAFT_1342792	2725.02	1314.94	1.0514	1.4332e-17	1.7053e-16	-	acetylornithine aminotransferase-like protein
M440DRAFT_1339055	208.13	559.15	-1.4292	1.5209e-17	1.8078e-16	-	hypothetical protein
M440DRAFT_1439999	1390.92	2877.33	-1.0486	1.5322e-17	1.8193e-16	-	squalene synthase
Novel.1943	266.26	56.08	2.2386	1.6734e-17	1.9849e-16	-	-
M440DRAFT_1227553	4.22	79.62	-4.2216	1.8675e-17	2.2129e-16	-	hypothetical protein
M440DRAFT_1332353	995.27	2116.16	-1.0896	1.937e-17	2.2929e-16	-	CRAL/TRIO domain-containing protein
M440DRAFT_1331427	136.45	406.82	-1.5827	2.2373e-17	2.6429e-16	-	Emopamil-binding protein
Novel.4766	31.53	195.45	-2.6528	2.345e-17	2.7674e-16	-	-
M440DRAFT_1442004	515.23	1110.63	-1.1092	2.4553e-17	2.8945e-16	-	hypothetical protein
M440DRAFT_1351765	1108.3	502.1	1.1429	2.4788e-17	2.9193e-16	-	hypothetical protein
M440DRAFT_1403978	457.97	112.45	2.0206	2.5589e-17	3.0105e-16	-	hypothetical protein
M440DRAFT_1387977	834.78	1692.73	-1.0204	2.5876e-17	3.0412e-16	-	hypothetical protein
Novel.10796	280.57	76.58	1.8724	2.9824e-17	3.5016e-16	-	-
M440DRAFT_1332315	62.67	207.26	-1.7291	2.9983e-17	3.5133e-16	-	hypothetical protein
M440DRAFT_1189803	645.36	1337.16	-1.0518	3.1709e-17	3.7079e-16	-	hypothetical protein
M440DRAFT_1326604	37.48	152.54	-2.028	3.368e-17	3.9304e-16	-	hypothetical protein
M440DRAFT_1151177	40.36	192.21	-2.2363	3.528e-17	4.113e-16	-	hypothetical protein
M440DRAFT_1393940	1024.82	420.85	1.286	3.5439e-17	4.1274e-16	-	hypothetical protein
M440DRAFT_1390276	177.34	561.21	-1.6588	3.8808e-17	4.5153e-16	-	hypothetical protein
M440DRAFT_219959	134.77	343.64	-1.3521	3.9462e-17	4.5821e-16	-	hypothetical protein
M440DRAFT_1245127	294.41	673.96	-1.1982	4.4735e-17	5.184e-16	-	nucleoside hydrolase
M440DRAFT_1442082	204.84	39.87	2.366	4.4838e-17	5.1907e-16	-	hypothetical protein
M440DRAFT_1327169	194.09	477.42	-1.2996	4.697e-17	5.4321e-16	-	alpha/beta-hydrolase
M440DRAFT_1387913	170.48	40.42	2.0653	4.7173e-17	5.4501e-16	-	hypothetical protein
M440DRAFT_1338023	316.42	110.07	1.5316	4.7766e-17	5.5131e-16	-	hypothetical protein
M440DRAFT_1396641	1361.91	2838.85	-1.0603	4.9204e-17	5.6735e-16	-	hypothetical protein
M440DRAFT_1440082	299.05	656.07	-1.1311	5.4436e-17	6.2705e-16	-	rhamnolipids biosynthesis 3-oxoacyl-reductase
M440DRAFT_1438408	141.55	411.67	-1.5435	5.4507e-17	6.2724e-16	-	cis-golgi transport protein particle complex subunit
M440DRAFT_1341148	1388.22	554.91	1.3239	5.5517e-17	6.3822e-16	-	hypothetical protein
M440DRAFT_1084968	1069.98	447.11	1.2612	5.6893e-17	6.534e-16	-	phosphoglycerate mutase-like protein
M440DRAFT_1439752	616.13	258.22	1.2557	6.6126e-17	7.5765e-16	-	hypothetical protein
M440DRAFT_1404715	358.54	758.16	-1.0808	6.6168e-17	7.5765e-16	-	carbohydrate phosphatase
M440DRAFT_1385426	1236.08	609.43	1.0201	6.673e-17	7.6333e-16	-	histidine kinase
M440DRAFT_1465087	214.74	44.95	2.2472	6.7493e-17	7.713e-16	-	hypothetical protein
M440DRAFT_1331709	314.38	714.56	-1.1852	7.0996e-17	8.1053e-16	-	hypothetical protein
M440DRAFT_1395391	59.19	332.5	-2.4809	7.3579e-17	8.3919e-16	-	hypothetical protein
M440DRAFT_1390595	530.94	219.5	1.274	7.614e-17	8.6755e-16	-	DNA photolyase
M440DRAFT_20166	894.39	1993.32	-1.1557	7.8005e-17	8.8792e-16	-	hypothetical protein
M440DRAFT_1341522	4017.12	1992.35	1.0123	8.0687e-17	9.1755e-16	-	cyclin-domain-containing protein
M440DRAFT_48101	34.09	150.58	-2.159	8.2834e-17	9.4104e-16	-	hypothetical protein
M440DRAFT_1389960	540.53	1151.66	-1.0924	9.0617e-17	1.0274e-15	-	hypothetical protein
M440DRAFT_1114535	5616.18	2337.45	1.2646	9.1471e-17	1.0361e-15	-	hypothetical protein
Novel.3338	25.76	165.04	-2.6513	9.3354e-17	1.0564e-15	-	-
M440DRAFT_1311691	1.57	106.39	-6.0203	9.8032e-17	1.1072e-15	-	hypothetical protein
M440DRAFT_1454410	3.53	77.7	-4.5418	1.0321e-16	1.1634e-15	-	hypothetical protein
M440DRAFT_1402166	71.13	324.94	-2.2048	1.0443e-16	1.176e-15	-	hypothetical protein
M440DRAFT_3903	341.39	68.72	2.3155	1.1495e-16	1.292e-15	-	S-adenosyl-L-methionine-dependent methyltransferase
M440DRAFT_1471344	96.73	10.85	3.1587	1.1622e-16	1.3049e-15	-	Metallo-dependent hydrolase
M440DRAFT_1406679	217.18	50.3	2.1204	1.3064e-16	1.4654e-15	-	nucleotide-diphospho-sugar transferase
M440DRAFT_1182170	546.54	1316.43	-1.2666	1.3223e-16	1.4804e-15	-	hypothetical protein
Novel.7764	157.97	37.44	2.0916	1.4167e-16	1.5815e-15	-	-
M440DRAFT_362877	189.11	19.91	3.2488	1.5164e-16	1.6912e-15	-	hypothetical protein
M440DRAFT_1332830	41.84	163.95	-1.976	1.6723e-16	1.8632e-15	-	EPT/RTPC-like protein
M440DRAFT_1466377	4555.15	1836.92	1.3106	1.8072e-16	2.0115e-15	-	hypothetical protein
M440DRAFT_19949	1378.24	682.57	1.0144	2.0344e-16	2.2623e-15	-	pseudouridine synthase
M440DRAFT_1468305	583.99	1200.52	-1.0401	2.1412e-16	2.3788e-15	-	chaperonin Cpn60/TCP-1
M440DRAFT_1332474	341899	148108	1.2069	2.1832e-16	2.4231e-15	-	carbohydrate-binding module family 1 protein
M440DRAFT_1419331	80.21	240.65	-1.5853	2.269e-16	2.5159e-15	-	hypothetical protein
M440DRAFT_1323576	273.82	62.62	2.1337	2.533e-16	2.8006e-15	-	hypothetical protein
M440DRAFT_1470061	48.6	1236.43	-4.6675	2.7209e-16	3.0026e-15	-	hypothetical protein
M440DRAFT_56590	126.79	331	-1.3873	2.7588e-16	3.0415e-15	-	Actin/actin-like protein
M440DRAFT_1392942	3890.26	1879.37	1.0499	2.7715e-16	3.0526e-15	-	hypothetical protein
M440DRAFT_1327294	22.13	128.63	-2.5326	2.8423e-16	3.1276e-15	-	hypothetical protein
M440DRAFT_1404713	132.37	335.32	-1.3446	3.0662e-16	3.3707e-15	-	ribonuclease H-like protein
M440DRAFT_1350674	146.03	34.11	2.1113	3.1579e-16	3.4683e-15	-	hypothetical protein
M440DRAFT_1353133	295.63	88.3	1.7422	3.4635e-16	3.8004e-15	-	ATP-dependent DNA ligase
M440DRAFT_1425336	229.83	33.79	2.7518	3.8262e-16	4.1903e-15	-	hypothetical protein
M440DRAFT_1311173	13491.6	3932.33	1.7788	3.9531e-16	4.3252e-15	-	hypothetical protein
M440DRAFT_1440057	209.07	498.52	-1.2566	4.2125e-16	4.6047e-15	-	cystathionine beta-lyase/cystathionine gamma-synthase
M440DRAFT_44616	94.31	266.86	-1.5018	4.3323e-16	4.7311e-15	-	UPF0287-domain-containing protein
M440DRAFT_1373665	11.83	90.94	-2.9408	4.3974e-16	4.7977e-15	-	DNA topoisomerase IV%2C alpha subunit
M440DRAFT_1298350	2334.19	944.92	1.3047	4.9812e-16	5.4296e-15	-	hypothetical protein
Novel.376	122.12	20.05	2.6068	5.0535e-16	5.5032e-15	-	-
M440DRAFT_1403244	109.95	20.3	2.4355	5.2117e-16	5.6701e-15	-	Metallo-hydrolase/oxidoreductase
M440DRAFT_67472	1428.47	601.01	1.2505	5.3173e-16	5.7796e-15	-	protein-L-isoaspartate O-methyltransferase
M440DRAFT_1436621	833.85	1948.79	-1.2253	5.3327e-16	5.7908e-15	-	hypothetical protein
M440DRAFT_1439288	29.37	139.5	-2.2634	5.3957e-16	5.8538e-15	-	aquaporin
M440DRAFT_1434750	164.57	44.02	1.9036	5.4505e-16	5.9077e-15	-	glycoside hydrolase family 55 protein
M440DRAFT_1340185	12392.3	5753.77	1.107	5.7364e-16	6.2117e-15	-	hypothetical protein
M440DRAFT_1400794	541.96	1167.97	-1.1098	6.4403e-16	6.961e-15	-	amino acid transporter
M440DRAFT_1403376	1112.34	508.08	1.1282	6.5716e-16	7.0962e-15	-	hypothetical protein
M440DRAFT_1394562	27815.7	13642.3	1.0278	6.5834e-16	7.1023e-15	-	glycoside hydrolase family 12 protein
M440DRAFT_1341211	242.99	532.23	-1.133	6.8813e-16	7.4099e-15	-	amidase
M440DRAFT_324268	4308.94	2101.32	1.0361	7.3455e-16	7.9024e-15	-	hypothetical protein
Novel.9861	523.52	233.72	1.1666	7.5286e-16	8.0918e-15	-	-
M440DRAFT_247930	460.71	189.29	1.2785	7.8331e-16	8.3957e-15	-	hypothetical protein
M440DRAFT_1434198	890.56	359.89	1.3055	8.2751e-16	8.853e-15	-	non-ribosomal peptide synthetase%2C siderophore synthesis
M440DRAFT_1373963	215.63	70.04	1.6222	8.6345e-16	9.2291e-15	-	Clavaminate synthase-like protein
M440DRAFT_1355126	130.39	423.05	-1.7067	8.6624e-16	9.2454e-15	-	hypothetical protein
M440DRAFT_1344309	2214.76	1083.94	1.0305	8.6658e-16	9.2454e-15	-	beta and beta-prime subunits of DNA dependent RNA-polymerase
M440DRAFT_252491	71.85	243.6	-1.765	8.7432e-16	9.3193e-15	-	hypothetical protein
Novel.10677	264.7	86.31	1.6127	8.8032e-16	9.3747e-15	-	-
Novel.7818	131.96	17.04	2.9786	9.1377e-16	9.7219e-15	-	-
M440DRAFT_1331351	75.2	267.05	-1.8339	9.291e-16	9.876e-15	-	glycoside hydrolase family 36 protein
M440DRAFT_1247508	488.45	196.59	1.3118	9.5108e-16	1.01e-14	-	MFS general substrate transporter
M440DRAFT_1439151	275.23	669.3	-1.2805	9.616e-16	1.0203e-14	-	thioredoxin-domain-containing protein
M440DRAFT_1375951	70.19	220.17	-1.6408	9.8193e-16	1.0409e-14	-	aromatic compound dioxygenase
M440DRAFT_1431835	50.04	185.7	-1.8917	1.0107e-15	1.0703e-14	-	hypothetical protein
M440DRAFT_1405449	206.77	36.87	2.4848	1.0648e-15	1.1267e-14	-	hypothetical protein
M440DRAFT_1397154	1504.43	658.99	1.1904	1.0671e-15	1.128e-14	-	hypothetical protein
M440DRAFT_21380	434.32	995.02	-1.1947	1.0696e-15	1.1296e-14	-	hypothetical protein
M440DRAFT_1405251	173.49	45.13	1.9517	1.1363e-15	1.199e-14	-	mitochondrial carrier
M440DRAFT_1429686	2198.07	1039.87	1.0801	1.1508e-15	1.2133e-14	-	hypothetical protein
M440DRAFT_1470540	82.29	8.65	3.2288	1.1818e-15	1.2414e-14	-	hypothetical protein
M440DRAFT_1436831	23.56	123.65	-2.3995	1.2382e-15	1.2994e-14	-	cytochrome P450
M440DRAFT_81086	89.59	269.28	-1.5873	1.2511e-15	1.3118e-14	-	hypothetical protein
M440DRAFT_174095	44.37	172.5	-1.9741	1.2739e-15	1.3344e-14	-	hypothetical protein
M440DRAFT_1065658	1918.48	640.09	1.5841	1.38e-15	1.4443e-14	-	hypothetical protein
Novel.9346	564.03	252	1.16	1.4296e-15	1.4948e-14	-	-
M440DRAFT_1425522	341.12	706.31	-1.0522	1.4324e-15	1.4958e-14	-	cis-golgi transport protein particle complex 20 kDa subunit
M440DRAFT_1341182	12190	4629.53	1.3969	1.4448e-15	1.5067e-14	-	hypothetical protein
M440DRAFT_1397738	691.74	1424.35	-1.044	1.5685e-15	1.6342e-14	-	DEAD-domain-containing protein
M440DRAFT_1405030	40.33	149.39	-1.8921	1.6218e-15	1.6882e-14	-	hypothetical protein
M440DRAFT_1403059	688.39	1422.28	-1.0487	1.6645e-15	1.7311e-14	-	Clavaminate synthase-like protein
M440DRAFT_1370426	277.82	966.5	-1.8022	1.7987e-15	1.8673e-14	-	hypothetical protein
M440DRAFT_1401250	92.12	341.18	-1.884	1.7984e-15	1.8673e-14	-	5-oxo-L-prolinase
M440DRAFT_1401328	949.98	456.97	1.0583	1.8243e-15	1.8922e-14	-	Aldo/keto reductase
M440DRAFT_1386667	278.72	676.7	-1.2814	1.8581e-15	1.9256e-14	-	hypothetical protein
M440DRAFT_1401866	316.93	121.55	1.3865	1.9094e-15	1.9752e-14	-	NAD(P)-binding protein
M440DRAFT_1346286	2950.54	1312.23	1.1693	1.9603e-15	2.026e-14	-	hypothetical protein
M440DRAFT_1396618	611.73	237.56	1.3665	1.9702e-15	2.0344e-14	-	hypothetical protein
M440DRAFT_1473339	125.13	20.05	2.6356	1.984e-15	2.0469e-14	-	hypothetical protein
M440DRAFT_1392261	33.52	133.64	-1.999	2.0118e-15	2.0737e-14	-	hypothetical protein
Novel.8857	205.24	64.87	1.6613	2.108e-15	2.1709e-14	-	-
M440DRAFT_1151182	462.24	1361.83	-1.559	2.124e-15	2.1855e-14	-	hypothetical protein
Novel.3157	151.59	379.15	-1.3268	2.249e-15	2.3099e-14	-	-
M440DRAFT_1344010	2654.41	1319.39	1.0095	2.2763e-15	2.3359e-14	-	oxalate decarboxylase
M440DRAFT_1406286	2806.85	6692.43	-1.254	2.2871e-15	2.3449e-14	-	glycoside hydrolase family 3 protein
M440DRAFT_270361	210.62	71.66	1.5592	2.653e-15	2.7176e-14	-	hypothetical protein
Novel.3957	1114.74	351.42	1.6662	2.6648e-15	2.7273e-14	-	-
M440DRAFT_1335311	140.29	427.28	-1.5997	2.7231e-15	2.7845e-14	-	cyanamide hydratase
M440DRAFT_1366561	597.18	194.59	1.6215	2.755e-15	2.8147e-14	-	glycoside hydrolase family 20 protein
M440DRAFT_1331634	467.58	1182.46	-1.3413	2.9591e-15	3.0204e-14	-	glycoside hydrolase family 81 protein
M440DRAFT_1381015	600.33	1340.39	-1.158	2.9852e-15	3.0444e-14	-	hypothetical protein
M440DRAFT_1422445	448.73	196.77	1.1898	2.9912e-15	3.0478e-14	-	SNO glutamine amidotransferase
M440DRAFT_1401002	5671.62	12936.2	-1.1899	3.0724e-15	3.1279e-14	-	hypothetical protein
M440DRAFT_1402803	160.9	31.53	2.3479	3.0957e-15	3.1488e-14	-	hypothetical protein
M440DRAFT_1406064	646.91	209.77	1.6239	3.2117e-15	3.2639e-14	-	hypothetical protein
M440DRAFT_63453	704.45	1437.59	-1.0308	3.248e-15	3.2979e-14	-	hypothetical protein
M440DRAFT_1323605	162.87	428.72	-1.3935	3.3606e-15	3.4093e-14	-	hypothetical protein
M440DRAFT_1345354	380.43	764.53	-1.0066	3.372e-15	3.4178e-14	-	N-terminal nucleophile aminohydrolase
M440DRAFT_1227912	22.02	125.94	-2.5254	3.4021e-15	3.4423e-14	-	hypothetical protein
M440DRAFT_1459591	458.27	189.18	1.2799	3.4304e-15	3.4679e-14	-	RBP11-like subunits of RNA polymerase
M440DRAFT_1459420	403.95	151.28	1.4151	3.4574e-15	3.4922e-14	-	hypothetical protein
M440DRAFT_236813	308.53	76.58	2.0177	3.5477e-15	3.5802e-14	-	hypothetical protein
M440DRAFT_1388985	1275.44	624.15	1.0314	3.5646e-15	3.5941e-14	-	FAD/NAD(P)-binding domain-containing protein
M440DRAFT_1372420	768.87	1600.46	-1.058	3.6548e-15	3.6786e-14	-	SET domain-containing protein
M440DRAFT_1376690	128.08	336.52	-1.3994	3.794e-15	3.8088e-14	-	alpha/beta-hydrolase
M440DRAFT_179925	15.76	93.81	-2.5897	3.8213e-15	3.8329e-14	-	hypothetical protein
M440DRAFT_1368540	90.02	9.38	3.2528	4.007e-15	4.0088e-14	-	hypothetical protein
M440DRAFT_1395170	528.46	1250.99	-1.2426	4.3022e-15	4.3004e-14	-	general substrate transporter
M440DRAFT_365976	5.52	68.28	-3.6135	4.6779e-15	4.6638e-14	-	glycosyltransferase family 90 protein
M440DRAFT_1334358	234.41	537.66	-1.198	4.728e-15	4.7097e-14	-	hypothetical protein
M440DRAFT_1430935	780.01	318.27	1.2929	4.7321e-15	4.7097e-14	-	asparagine synthase-like protein
M440DRAFT_1396660	207.59	530.51	-1.3588	4.9798e-15	4.9477e-14	-	carbohydrate phosphatase
M440DRAFT_6173	63.03	197.35	-1.6499	5.0036e-15	4.9671e-14	-	hypothetical protein
M440DRAFT_1367489	129.89	30.66	2.0781	5.0355e-15	4.9945e-14	-	hypothetical protein
M440DRAFT_1324566	688.7	1451.79	-1.0763	5.1289e-15	5.0828e-14	-	hypothetical protein
M440DRAFT_1207838	3495.53	1670.16	1.0662	5.3682e-15	5.3154e-14	-	hypothetical protein
M440DRAFT_685	457.05	191.84	1.2502	5.5245e-15	5.4607e-14	-	voltage-gated potassium channel
M440DRAFT_1440672	82.8	354.41	-2.1094	6.0003e-15	5.926e-14	-	hypothetical protein
M440DRAFT_360960	1.57	82.13	-5.649	6.0202e-15	5.9406e-14	-	hypothetical protein
M440DRAFT_267724	5.44	77.57	-3.8054	6.1915e-15	6.1044e-14	-	hypothetical protein
M440DRAFT_1395340	277.33	95.98	1.5377	6.5314e-15	6.4341e-14	-	GMC oxidoreductase
M440DRAFT_1369743	830.52	228.65	1.8629	6.6947e-15	6.5893e-14	-	glycoside hydrolase family 16 protein
M440DRAFT_1419972	1243.09	559.37	1.1513	6.7819e-15	6.6694e-14	-	hypothetical protein
M440DRAFT_1333354	676.77	240.84	1.4933	6.7921e-15	6.6738e-14	-	hypothetical protein
M440DRAFT_1397230	384.98	114.45	1.7482	7.0293e-15	6.901e-14	-	hypothetical protein
M440DRAFT_1339666	364.5	797.79	-1.1293	7.4559e-15	7.3074e-14	-	phosphoinositide phosphatase
M440DRAFT_1401971	278.24	101.57	1.4555	7.4927e-15	7.3373e-14	-	hypothetical protein
M440DRAFT_1405383	256.58	71.03	1.8527	7.8861e-15	7.716e-14	-	hypothetical protein
M440DRAFT_1436345	1329.8	452.3	1.5572	8.1195e-15	7.9377e-14	-	OPT superfamily oligopeptide transporter
M440DRAFT_1434977	72.43	234.99	-1.6963	8.4041e-15	8.1993e-14	-	hypothetical protein
M440DRAFT_1439866	142.07	14.93	3.2614	8.5113e-15	8.2926e-14	-	hypothetical protein
Novel.6244	3740.47	1547.86	1.2729	8.814e-15	8.5803e-14	-	-
M440DRAFT_1202756	208.56	66.55	1.6577	9.1307e-15	8.8811e-14	-	hypothetical protein
M440DRAFT_66393	2735.5	5706.77	-1.0609	9.356e-15	9.0926e-14	-	ZIP zinc/iron transport family
M440DRAFT_1340220	245.81	560.23	-1.1903	9.6051e-15	9.3191e-14	-	alpha/beta-hydrolase
M440DRAFT_1436029	438.11	906.77	-1.0507	9.6836e-15	9.3824e-14	-	hypothetical protein
M440DRAFT_113406	3965.16	1889.25	1.0702	9.6866e-15	9.3824e-14	-	glycoside hydrolase family 76 protein
M440DRAFT_1424162	667.76	1492.98	-1.1614	9.707e-15	9.3943e-14	-	P-loop containing nucleoside triphosphate hydrolase protein
M440DRAFT_1356750	78.47	10.92	2.8536	9.8296e-15	9.5049e-14	-	hypothetical protein
M440DRAFT_1343330	356.73	759.88	-1.0901	9.9111e-15	9.5757e-14	-	hypothetical protein
M440DRAFT_1351165	2121.82	884.83	1.2623	9.9474e-15	9.6029e-14	-	MFS general substrate transporter
M440DRAFT_1396374	383.61	782.64	-1.0281	1.0286e-14	9.9132e-14	-	Aminomethyltransferase folate-binding domain-containing protein
M440DRAFT_1400360	177.16	474.09	-1.4174	1.0405e-14	1.0019e-13	-	hypothetical protein
M440DRAFT_1334473	37.9	148.75	-1.9625	1.1075e-14	1.0647e-13	-	HET-domain-containing protein
M440DRAFT_1397338	193.52	59.52	1.71	1.1333e-14	1.0877e-13	-	hypothetical protein
M440DRAFT_1466584	1484.07	654.9	1.1803	1.1501e-14	1.1029e-13	-	mitochondrial distribution and morphology protein family 31/32
M440DRAFT_1422837	664.26	1331.57	-1.0032	1.1512e-14	1.103e-13	-	hypothetical protein
M440DRAFT_1325446	123.42	26.21	2.234	1.1574e-14	1.108e-13	-	MFS general substrate transporter
M440DRAFT_1322502	61.67	222.61	-1.8641	1.1619e-14	1.1114e-13	-	hypothetical protein
M440DRAFT_1389902	664.49	321.29	1.0507	1.2205e-14	1.1665e-13	-	hypothetical protein
M440DRAFT_1298841	16516.9	7580.83	1.1236	1.2368e-14	1.1812e-13	-	cell wall protein
M440DRAFT_1436947	375.18	158.27	1.2499	1.2449e-14	1.1879e-13	-	hypothetical protein
M440DRAFT_352135	667.78	290.19	1.2015	1.2783e-14	1.2171e-13	-	WD40 repeat-like protein
M440DRAFT_363997	308.96	120.16	1.3624	1.2796e-14	1.2171e-13	-	mannosylphosphorylation protein
M440DRAFT_1372573	91.37	253.65	-1.4764	1.3308e-14	1.2646e-13	-	glycosyltransferase family 22 protein
M440DRAFT_53655	998.03	2058.6	-1.0438	1.4421e-14	1.3692e-13	-	actin-related protein 2/3 complex%2C subunit 1
M440DRAFT_1348027	1135.24	2561.4	-1.1749	1.4636e-14	1.3886e-13	-	Redoxin
M440DRAFT_1387345	166.46	412.16	-1.307	1.5547e-14	1.4738e-13	-	OPT superfamily oligopeptide transporter
M440DRAFT_1368595	222.77	64.78	1.786	1.6469e-14	1.5599e-13	-	glycoside hydrolase family 20 protein
M440DRAFT_1387417	416.27	904.77	-1.121	1.6654e-14	1.5762e-13	-	hypothetical protein
M440DRAFT_1390581	89.03	9	3.2931	1.6867e-14	1.595e-13	-	hypothetical protein
M440DRAFT_1152812	477.62	981.11	-1.0407	1.6947e-14	1.6012e-13	-	PLP-dependent transferase
M440DRAFT_1424131	365.76	735.94	-1.011	1.9444e-14	1.8297e-13	-	hypothetical protein
M440DRAFT_1404004	9610.21	4313.24	1.156	1.944e-14	1.8297e-13	-	hypothetical protein
M440DRAFT_1333336	150.17	37.68	1.9859	2.0009e-14	1.8814e-13	-	MFS general substrate transporter
M440DRAFT_1336619	253.64	47.74	2.4083	2.0052e-14	1.8839e-13	-	hypothetical protein
M440DRAFT_1405925	21.42	106.84	-2.3312	2.0274e-14	1.9031e-13	-	hypothetical protein
M440DRAFT_1465344	34.45	131.92	-1.9472	2.0411e-14	1.9145e-13	-	hypothetical protein
M440DRAFT_1417739	275.08	106.99	1.3685	2.0949e-14	1.9633e-13	-	glycoside hydrolase family 3 protein
M440DRAFT_1404836	436.59	135.57	1.6845	2.2772e-14	2.1307e-13	-	hypothetical protein
M440DRAFT_1391532	156.94	27.49	2.5217	2.4382e-14	2.2795e-13	-	Cerato-platanin
M440DRAFT_1434581	13253.4	6037.56	1.1344	2.4768e-14	2.3119e-13	-	ketoacyl-synt-domain-containing protein
M440DRAFT_23556	394.04	838.27	-1.087	2.5413e-14	2.3683e-13	-	hypothetical protein
M440DRAFT_1402851	262.28	2.41	6.7996	2.5895e-14	2.4113e-13	-	hypothetical protein
M440DRAFT_1431852	819.53	346.1	1.2433	2.622e-14	2.4395e-13	-	hypothetical protein
M440DRAFT_1403573	840.35	366.65	1.1971	2.73e-14	2.538e-13	-	hypothetical protein
M440DRAFT_1439441	207.53	485.29	-1.2263	2.8435e-14	2.6414e-13	-	hypothetical protein
M440DRAFT_1379467	9.02	79.78	-3.1568	2.923e-14	2.713e-13	-	multicopper oxidase
M440DRAFT_1190876	101.14	14.97	2.7538	3.0971e-14	2.87e-13	-	S-adenosyl-L-methionine-dependent methyltransferase
M440DRAFT_1400510	1674.12	743.64	1.1714	3.4117e-14	3.149e-13	-	hypothetical protein
Novel.4434	26.63	121.89	-2.2065	3.479e-14	3.2085e-13	-	-
M440DRAFT_1395455	259.49	81.79	1.6652	3.5243e-14	3.2477e-13	-	hypothetical protein
M440DRAFT_1471369	64.51	4.4	3.9112	3.7982e-14	3.4973e-13	-	hypothetical protein
M440DRAFT_1422986	413	938.99	-1.1876	3.905e-14	3.5928e-13	-	hypothetical protein
M440DRAFT_1439449	231.66	509.78	-1.139	4.0241e-14	3.6946e-13	-	NAD(P)-binding protein
M440DRAFT_1383695	326.48	690.83	-1.0837	4.0253e-14	3.6946e-13	-	MFS general substrate transporter
M440DRAFT_1426429	662.01	1474.13	-1.1563	4.1153e-14	3.7683e-13	-	hypothetical protein
M440DRAFT_174856	36.66	150.88	-2.0277	4.2956e-14	3.9272e-13	-	hypothetical protein
M440DRAFT_253502	605.61	208.66	1.538	4.3715e-14	3.9934e-13	-	hypothetical protein
M440DRAFT_1329657	387.13	861.9	-1.1534	4.7407e-14	4.3272e-13	-	UBC-like protein
M440DRAFT_46074	1751.09	3601.62	-1.0411	4.8507e-14	4.4242e-13	-	signal recognition particle%2C 68 kDa subunit
M440DRAFT_1381165	1230.11	562.92	1.1277	4.856e-14	4.4255e-13	-	hypothetical protein
M440DRAFT_1398444	189.5	421.68	-1.1527	4.996e-14	4.5423e-13	-	CDP-diacylglycerol--inositol 3-phosphatidyltransferase
M440DRAFT_1399923	522.31	217.73	1.265	5.1959e-14	4.7204e-13	-	hypothetical protein
M440DRAFT_1267845	400.61	163.24	1.2958	5.2916e-14	4.7998e-13	-	hypothetical protein
M440DRAFT_1111461	39.44	163.59	-2.0579	5.3197e-14	4.8215e-13	-	hypothetical protein
M440DRAFT_1399248	359.47	136.52	1.398	5.3474e-14	4.8428e-13	-	hypothetical protein
M440DRAFT_1471945	3266.01	8663.02	-1.4075	5.3891e-14	4.873e-13	-	hypothetical protein
M440DRAFT_1397311	24.29	118.22	-2.2838	5.7173e-14	5.1617e-13	-	hypothetical protein
M440DRAFT_17672	151.34	36.57	2.0692	5.7601e-14	5.1962e-13	-	hypothetical protein
M440DRAFT_1375009	275.66	654.52	-1.2459	6.244e-14	5.6284e-13	-	cytochrome P450
M440DRAFT_1402014	83524.8	41021.3	1.0258	6.4952e-14	5.8457e-13	-	glycoside hydrolase family 6 protein
Novel.4506	338.29	135.4	1.323	6.5504e-14	5.8908e-13	-	-
M440DRAFT_1464982	557.34	1241.7	-1.158	6.5915e-14	5.9231e-13	-	nucleotide-diphospho-sugar transferase
M440DRAFT_51007	3713.35	1613.32	1.2031	6.6479e-14	5.9692e-13	-	hypothetical protein
M440DRAFT_1339967	13.9	80.54	-2.5367	6.7766e-14	6.08e-13	-	hypothetical protein
M440DRAFT_1436845	863.08	335.61	1.3628	6.8913e-14	6.1733e-13	-	G-protein coupled receptor
M440DRAFT_1398987	299.59	681.14	-1.1853	6.979e-14	6.2471e-13	-	PAP2-domain-containing protein
Novel.6772	65.45	2.83	4.4801	7.3306e-14	6.5567e-13	-	-
M440DRAFT_1324399	162.37	41.18	1.9751	7.3704e-14	6.5872e-13	-	carbohydrate-binding module family 42 protein
M440DRAFT_1466906	512.17	207.32	1.3046	7.5648e-14	6.7453e-13	-	NAD(P)-binding protein
Novel.10103	79.52	8.03	3.3305	7.7789e-14	6.9309e-13	-	-
Novel.1151	173.26	58.37	1.5666	8.1957e-14	7.2966e-13	-	-
M440DRAFT_1463860	35.6	143.45	-2.0059	8.4856e-14	7.5489e-13	-	general substrate transporter
M440DRAFT_363831	117.95	21.91	2.4491	8.5552e-14	7.605e-13	-	hypothetical protein
M440DRAFT_63100	7202.27	3424.3	1.0727	8.7611e-14	7.7821e-13	-	glutamate-cysteine ligase
M440DRAFT_1402068	733.6	336.84	1.1257	9.0461e-14	8.029e-13	-	subtilisin-like protein
M440DRAFT_80654	529.6	221.73	1.2568	9.1595e-14	8.1234e-13	-	hypothetical protein
M440DRAFT_1417902	1016.25	462.88	1.1354	9.3201e-14	8.2595e-13	-	hypothetical protein
M440DRAFT_1438636	287.1	653.7	-1.1886	9.3703e-14	8.2977e-13	-	hypothetical protein
M440DRAFT_1404022	3478	1464.48	1.2478	9.6127e-14	8.5058e-13	-	hypothetical protein
M440DRAFT_7141	89.39	249.98	-1.4886	9.9353e-14	8.7831e-13	-	hypothetical protein
M440DRAFT_1344855	1417.14	3990.28	-1.4943	9.9412e-14	8.7831e-13	-	glycoside hydrolase family 76 protein
M440DRAFT_1338033	620.57	296.18	1.065	1.1052e-13	9.7571e-13	-	hypothetical protein
M440DRAFT_1343103	184.87	524.59	-1.5108	1.1108e-13	9.7991e-13	-	chlorophenol O-methyltransferase
Novel.4787	94.11	265.9	-1.4938	1.1178e-13	9.8528e-13	-	-
M440DRAFT_1436503	146.12	335.32	-1.1999	1.1489e-13	1.0112e-12	-	hypothetical protein
M440DRAFT_1251320	40.39	160.08	-1.9958	1.1983e-13	1.0538e-12	-	hypothetical protein
Novel.6243	3454.57	1546.8	1.1595	1.4241e-13	1.2487e-12	-	-
M440DRAFT_1327308	1297.3	2728.3	-1.0717	1.5519e-13	1.3586e-12	-	G-protein signaling regulator protein
Novel.6264	812.58	324.94	1.3221	1.61e-13	1.4084e-12	-	-
M440DRAFT_1362825	728.51	1499.61	-1.0413	1.6431e-13	1.4363e-12	-	beach-domain-containing protein
M440DRAFT_117473	88.14	16.48	2.4062	1.6702e-13	1.4589e-12	-	hypothetical protein
Novel.10015	10.68	75.73	-2.812	1.7453e-13	1.5222e-12	-	-
M440DRAFT_1388797	493.45	224.26	1.1398	1.904e-13	1.6557e-12	-	hypothetical protein
M440DRAFT_1275	274.93	576.51	-1.0661	2.0381e-13	1.7669e-12	-	hypothetical protein
M440DRAFT_1465524	519.64	214.9	1.2771	2.2296e-13	1.93e-12	-	hypothetical protein
M440DRAFT_1329888	354.24	716.92	-1.0186	2.2874e-13	1.9786e-12	-	hypothetical protein
M440DRAFT_1397181	198.37	436.9	-1.1354	2.5031e-13	2.1636e-12	-	hypothetical protein
Novel.9365	1006.17	486	1.0501	2.7682e-13	2.3856e-12	-	-
M440DRAFT_1399489	69.26	190.11	-1.4568	3.1271e-13	2.6868e-12	-	hypothetical protein
M440DRAFT_1327706	309.56	622.45	-1.0098	3.2279e-13	2.7714e-12	-	MCM-domain-containing protein
M440DRAFT_1313934	7.17	72.45	-3.2882	3.3745e-13	2.8951e-12	-	hypothetical protein
M440DRAFT_1431034	177.81	427.98	-1.2721	3.502e-13	3.0022e-12	-	hypothetical protein
M440DRAFT_1438697	10.57	75.42	-2.84	3.5337e-13	3.0272e-12	-	hypothetical protein
M440DRAFT_1391309	463.38	208.82	1.1506	3.6396e-13	3.111e-12	-	hypothetical protein
M440DRAFT_18503	192.9	50.32	1.9463	3.7049e-13	3.1645e-12	-	hypothetical protein
M440DRAFT_1398165	304.46	700.98	-1.2007	3.7323e-13	3.1856e-12	-	hypothetical protein
M440DRAFT_1466010	2052.72	1023.19	1.0056	3.7982e-13	3.2394e-12	-	hypothetical protein
Novel.9175	487.54	212.55	1.1963	4.0933e-13	3.4833e-12	-	-
M440DRAFT_1422410	218.69	69.43	1.6582	4.6316e-13	3.9327e-12	-	hypothetical protein
M440DRAFT_1466929	234.7	528.01	-1.1651	4.6828e-13	3.9733e-12	-	hypothetical protein
M440DRAFT_1399212	1464.76	624.42	1.2311	4.9512e-13	4.1949e-12	-	hypothetical protein
Novel.5010	37.81	142.23	-1.9136	5.2754e-13	4.4664e-12	-	-
M440DRAFT_1003038	15.23	91.45	-2.5721	5.478e-13	4.6345e-12	-	hypothetical protein
M440DRAFT_1152095	308.48	109.49	1.4982	5.5618e-13	4.7019e-12	-	hypothetical protein
M440DRAFT_1377764	22.07	95.28	-2.1071	6.0182e-13	5.0803e-12	-	hypothetical protein
M440DRAFT_1389588	269.51	579.12	-1.1014	6.0323e-13	5.0886e-12	-	fungal-specific transcription factor domain-containing protein
M440DRAFT_1266446	95.13	11.32	3.0438	6.0379e-13	5.0895e-12	-	NAD(P)-binding protein
M440DRAFT_1446562	38.88	132.33	-1.7672	6.2226e-13	5.2414e-12	-	cytochrome P450
M440DRAFT_1324268	515.15	1060.37	-1.0432	6.2589e-13	5.2681e-12	-	hypothetical protein
M440DRAFT_1437083	158.91	387.95	-1.2922	7.0913e-13	5.9558e-12	-	N-terminal binuclear Zn cluster-containing/DNA binding domain-containing protein
M440DRAFT_1471500	95.52	15.77	2.6282	7.338e-13	6.1585e-12	-	acetyl-CoA synthetase-like protein
M440DRAFT_1435840	197.85	49.62	2.0055	7.9103e-13	6.6227e-12	-	ankyrin
M440DRAFT_285848	1078.5	328.38	1.7153	7.914e-13	6.6227e-12	-	alpha/beta-hydrolase
M440DRAFT_1124448	172.98	57.8	1.5857	7.9674e-13	6.6625e-12	-	hypothetical protein
M440DRAFT_1384458	80.87	12.13	2.7288	8.0593e-13	6.7345e-12	-	MFS general substrate transporter
M440DRAFT_1420686	399.24	848.05	-1.086	8.1794e-13	6.83e-12	-	PIN domain-like protein
M440DRAFT_1334888	256.16	536.71	-1.0658	8.2379e-13	6.8738e-12	-	diacylglycerol O-acyltransferase
M440DRAFT_1401374	16.47	81.99	-2.3127	8.277e-13	6.9015e-12	-	hypothetical protein
M440DRAFT_1342758	784.06	2053.2	-1.3902	8.4261e-13	7.0157e-12	-	amidase
M440DRAFT_1322226	225.26	477.42	-1.0821	9.0846e-13	7.5585e-12	-	WD40 repeat-like protein
M440DRAFT_1425630	59.48	210.67	-1.8271	9.4345e-13	7.8328e-12	-	G-protein coupled receptor protein
M440DRAFT_1420995	498.27	1028.59	-1.0458	9.7415e-13	8.0818e-12	-	ARM repeat-containing protein
M440DRAFT_1469143	9.78	68.37	-2.8257	1.0605e-12	8.7855e-12	-	hypothetical protein
M440DRAFT_1442821	830.8	2106.62	-1.344	1.1756e-12	9.7111e-12	-	hypothetical protein
M440DRAFT_1471715	1322.03	652.93	1.0158	1.2238e-12	1.0095e-11	-	WD40 repeat-like protein
M440DRAFT_1441824	419.84	186.66	1.1705	1.301e-12	1.0724e-11	-	fructose-1%2C6-bisphosphatase
M440DRAFT_1333665	234.08	504.61	-1.1112	1.3032e-12	1.0735e-11	-	hypothetical protein
M440DRAFT_1382891	406.75	158.39	1.3561	1.3336e-12	1.0977e-11	-	OPT superfamily oligopeptide transporter
M440DRAFT_1389936	28.96	115.65	-2.0097	1.3609e-12	1.1194e-11	-	hypothetical protein
M440DRAFT_1404370	70.79	11.17	2.6659	1.3792e-12	1.1326e-11	-	GroES-like protein
M440DRAFT_1206789	87.46	231.06	-1.393	1.3814e-12	1.133e-11	-	hypothetical protein
M440DRAFT_1460870	338.42	749.19	-1.1456	1.4575e-12	1.1946e-11	-	hypothetical protein
M440DRAFT_1339686	204.73	436.07	-1.0913	1.5355e-12	1.2559e-11	-	alpha/beta-hydrolase
M440DRAFT_1378154	1234.74	546.63	1.1768	1.5783e-12	1.2891e-11	-	GroES-like protein
M440DRAFT_1372218	117.99	25.62	2.2166	1.5884e-12	1.2955e-11	-	hypothetical protein
M440DRAFT_1342166	260.25	539.42	-1.053	1.6363e-12	1.3336e-11	-	NAD(P)-binding protein
M440DRAFT_1339623	128.74	323.21	-1.3242	1.8081e-12	1.4705e-11	-	hypothetical protein
M440DRAFT_1356239	381.53	771.98	-1.0166	1.8456e-12	1.4999e-11	-	ARM repeat-containing protein
M440DRAFT_56182	316.33	653.85	-1.0471	1.8494e-12	1.502e-11	-	acyl-CoA dehydrogenase NM domain-like protein
M440DRAFT_1397183	1185.79	2390.65	-1.011	1.8919e-12	1.5343e-11	-	hypothetical protein
M440DRAFT_1422384	209.75	447.99	-1.0939	1.9821e-12	1.6041e-11	-	MFS general substrate transporter
M440DRAFT_1331926	9.2	67.55	-2.8664	2.0041e-12	1.6208e-11	-	hypothetical protein
M440DRAFT_1420408	393.6	140.28	1.4915	2.0292e-12	1.6399e-11	-	hypothetical protein
M440DRAFT_1400000	81.18	10.54	2.9536	2.1548e-12	1.7379e-11	-	FAD/NAD(P)-binding domain-containing protein
M440DRAFT_1434956	609.5	290.83	1.0671	2.3175e-12	1.8665e-11	-	GroES-like protein
M440DRAFT_1468998	353.92	922.44	-1.3797	2.3478e-12	1.8869e-11	-	hypothetical protein
M440DRAFT_1433257	147.44	342.54	-1.2124	2.377e-12	1.9091e-11	-	hypothetical protein
M440DRAFT_1357275	35.13	124.98	-1.8456	2.4783e-12	1.989e-11	-	aldehyde dehydrogenase
M440DRAFT_1390069	885.37	392.27	1.1775	2.7004e-12	2.1642e-11	-	hypothetical protein
M440DRAFT_1362766	57.74	4.13	3.8564	2.7168e-12	2.1759e-11	-	hypothetical protein
M440DRAFT_1464881	219.05	474.33	-1.1161	3.0091e-12	2.4067e-11	-	Maf-domain-containing protein
M440DRAFT_1328551	924.42	431.58	1.0985	3.0735e-12	2.453e-11	-	hypothetical protein
M440DRAFT_1461200	333.95	855.94	-1.3608	3.2138e-12	2.5633e-11	-	asparaginase
M440DRAFT_1340980	180.42	385.49	-1.0973	3.2492e-12	2.5897e-11	-	hypothetical protein
M440DRAFT_1401367	2.59	52.12	-4.3084	3.2595e-12	2.5962e-11	-	hypothetical protein
M440DRAFT_1321608	193.3	485.67	-1.335	3.3369e-12	2.656e-11	-	Extradiol aromatic ring-opening dioxygenase
M440DRAFT_1405032	13.92	76.05	-2.4702	3.3826e-12	2.6887e-11	-	NAD(P)-binding protein
M440DRAFT_1438734	68.94	210.38	-1.6194	3.4884e-12	2.769e-11	-	hypothetical protein
M440DRAFT_1442790	65.6	193.47	-1.565	3.7954e-12	3.0023e-11	-	hypothetical protein
M440DRAFT_1341727	2.8	53.36	-4.3211	3.8774e-12	3.0651e-11	-	hypothetical protein
M440DRAFT_1198361	56.73	177.68	-1.6401	4.0877e-12	3.2269e-11	-	hypothetical protein
M440DRAFT_1325214	782.17	364.26	1.1033	4.1021e-12	3.2361e-11	-	hypothetical protein
M440DRAFT_1396675	127.99	35.61	1.8374	4.1102e-12	3.238e-11	-	hypothetical protein
M440DRAFT_195521	10.4	67.72	-2.6901	4.1754e-12	3.2872e-11	-	hypothetical protein
M440DRAFT_78589	869.86	424.09	1.0362	4.1968e-12	3.3017e-11	-	hypothetical protein
M440DRAFT_1342805	479.12	212.04	1.1798	4.2507e-12	3.3419e-11	-	DNA repair protein
M440DRAFT_35812	359.47	129.77	1.4767	4.2941e-12	3.3737e-11	-	phosphoglycerate mutase-like protein
M440DRAFT_1359459	99.81	24.17	2.0419	4.4848e-12	3.5164e-11	-	alpha/beta-hydrolase
M440DRAFT_1405149	1919.48	936.63	1.0364	4.566e-12	3.5776e-11	-	hypothetical protein
M440DRAFT_1402085	206.8	77.96	1.4091	4.6502e-12	3.6387e-11	-	hypothetical protein
Novel.3564	185.63	57.45	1.6917	4.7861e-12	3.7399e-11	-	-
M440DRAFT_1344395	190.33	501.41	-1.3994	4.9155e-12	3.8385e-11	-	hypothetical protein
M440DRAFT_1326158	111.47	282.43	-1.3432	5.0135e-12	3.9124e-11	-	Emopamil-binding protein
M440DRAFT_1352018	191.12	70.86	1.4339	5.2241e-12	4.0712e-11	-	DUF862-domain-containing protein
M440DRAFT_1463220	18.57	82.91	-2.1618	5.8545e-12	4.5533e-11	-	aspartate racemase
M440DRAFT_1365542	68.2	9.67	2.8039	5.9423e-12	4.6185e-11	-	hypothetical protein
M440DRAFT_1324660	450.5	207.8	1.1178	6.1185e-12	4.7503e-11	-	hypothetical protein
M440DRAFT_1154811	1583.89	750.75	1.0757	6.1201e-12	4.7503e-11	-	hypothetical protein
M440DRAFT_1436465	747.93	354.75	1.0766	6.1617e-12	4.7793e-11	-	hypothetical protein
Novel.7491	626.11	294.48	1.0886	6.2892e-12	4.8749e-11	-	-
M440DRAFT_1045136	60.4	7.34	3.0077	6.5822e-12	5.0884e-11	-	hypothetical protein
M440DRAFT_1420237	144.85	44.74	1.707	6.6659e-12	5.1497e-11	-	FAD/NAD(P)-binding domain-containing protein
M440DRAFT_1392078	596.29	256.41	1.218	6.7805e-12	5.2348e-11	-	hypothetical protein
M440DRAFT_1405746	2717.16	7291.66	-1.4238	7.5966e-12	5.8492e-11	-	alpha/beta-hydrolase
M440DRAFT_1358693	200.92	451.25	-1.1663	7.82e-12	6.0171e-11	-	thymidylate synthase
M440DRAFT_1399897	109.92	261.6	-1.2549	8.1729e-12	6.2804e-11	-	Phosphoenolpyruvate/pyruvate domain-containing protein
M440DRAFT_1434165	89.67	244.99	-1.4491	8.6168e-12	6.6083e-11	-	hypothetical protein
M440DRAFT_1168135	57.95	206.99	-1.8352	8.6712e-12	6.6456e-11	-	hypothetical protein
M440DRAFT_1435439	69.97	10.71	2.7005	8.8421e-12	6.7721e-11	-	phosphotransferase
Novel.7579	84.23	18.16	2.2128	9.0033e-12	6.891e-11	-	-
M440DRAFT_21719	74.2	219.34	-1.5749	9.0981e-12	6.959e-11	-	dihydroxyacetone kinase
M440DRAFT_1356972	19.06	92.9	-2.2867	9.2841e-12	7.0919e-11	-	hypothetical protein
M440DRAFT_1429153	28.99	127.68	-2.1432	9.4348e-12	7.2022e-11	-	endonuclease
Novel.1050	532.2	248.94	1.0937	9.7124e-12	7.3994e-11	-	-
M440DRAFT_1400714	34672.8	6243.01	2.4735	1.0012e-11	7.6223e-11	-	carbohydrate esterase family 9 protein
M440DRAFT_1353910	169.35	446.82	-1.396	1.0464e-11	7.9512e-11	-	S-adenosyl-L-methionine-dependent methyltransferase
M440DRAFT_1435741	276.17	115.9	1.2531	1.0738e-11	8.1543e-11	-	hypothetical protein
M440DRAFT_1375700	116.7	269.8	-1.2147	1.0833e-11	8.2207e-11	-	hypothetical protein
M440DRAFT_1191213	297.52	104.13	1.5177	1.0972e-11	8.3204e-11	-	hypothetical protein
M440DRAFT_1040574	9411.8	4656.28	1.0154	1.1135e-11	8.4392e-11	-	alpha/beta-hydrolase
Novel.8503	214.32	85.85	1.3136	1.1323e-11	8.5754e-11	-	-
Novel.826	234.17	71.07	1.7245	1.1479e-11	8.688e-11	-	-
M440DRAFT_175426	137.98	364.42	-1.3953	1.1775e-11	8.9065e-11	-	hypothetical protein
M440DRAFT_1395561	117971	57648	1.0331	1.2102e-11	9.1417e-11	-	hypothetical protein
M440DRAFT_1423125	192.53	47.34	2.0196	1.225e-11	9.2472e-11	-	hypothetical protein
M440DRAFT_317314	151.05	397.95	-1.4033	1.2953e-11	9.7553e-11	-	hypothetical protein
M440DRAFT_1260296	1563.56	3604.49	-1.2058	1.3015e-11	9.793e-11	-	hypothetical protein
M440DRAFT_1404609	262.22	116.2	1.1758	1.4585e-11	1.096e-10	-	hypothetical protein
Novel.9551	36.23	123.07	-1.7616	1.525e-11	1.1437e-10	-	-
M440DRAFT_1357767	1287.64	554.17	1.2159	1.6259e-11	1.2171e-10	-	hypothetical protein
M440DRAFT_1466066	161.6	56.35	1.5184	1.6458e-11	1.2304e-10	-	hypothetical protein
M440DRAFT_1463106	27.84	109.65	-1.9823	1.6515e-11	1.2338e-10	-	hypothetical protein
Novel.10789	569.34	1160.23	-1.0288	1.753e-11	1.3063e-10	-	-
M440DRAFT_1341739	287.61	773.99	-1.4253	1.7714e-11	1.3191e-10	-	ATP-NAD kinase
M440DRAFT_1467439	450.14	199.19	1.173	1.8055e-11	1.3437e-10	-	AAA-domain-containing protein
M440DRAFT_1330982	293.6	116.7	1.3295	1.8095e-11	1.3458e-10	-	hypothetical protein
M440DRAFT_1318781	6502.03	2497.75	1.3803	1.847e-11	1.371e-10	-	hypothetical protein
M440DRAFT_1406290	1094.91	485.12	1.1752	1.8823e-11	1.3954e-10	-	hypothetical protein
M440DRAFT_1326348	235.73	80.74	1.546	1.9317e-11	1.4302e-10	-	RNase P/MRP%2C p29 subunit
M440DRAFT_1421911	1483.69	3185.74	-1.1019	2.0691e-11	1.529e-10	-	hypothetical protein
M440DRAFT_1404586	238.91	499.23	-1.0634	2.1033e-11	1.5523e-10	-	P-loop containing nucleoside triphosphate hydrolase protein
M440DRAFT_1297877	445.8	216.62	1.0417	2.2068e-11	1.6277e-10	-	longevity assurance proteins LAG1/LAC1
M440DRAFT_1370294	127.09	278.49	-1.1356	2.3144e-11	1.7048e-10	-	MCM-domain-containing protein
M440DRAFT_1340352	884.9	1800.26	-1.0263	2.3325e-11	1.7171e-10	-	hypothetical protein
M440DRAFT_1460643	365.23	180.2	1.0211	2.3497e-11	1.7286e-10	-	P-loop containing nucleoside triphosphate hydrolase protein
M440DRAFT_t70	125.71	39.45	1.6788	2.3528e-11	1.7298e-10	-	-
M440DRAFT_1127425	4.68	49.93	-3.4263	2.3759e-11	1.7457e-10	-	hypothetical protein
M440DRAFT_16662	241.86	567.18	-1.234	2.4258e-11	1.7792e-10	-	hypothetical protein
M440DRAFT_1381869	49.9	181.27	-1.8722	2.433e-11	1.7831e-10	-	aromatic compound dioxygenase
M440DRAFT_1429565	745.27	360.58	1.0494	2.4623e-11	1.8034e-10	-	hypothetical protein
M440DRAFT_1424428	53.4	192.37	-1.8416	2.4816e-11	1.8164e-10	-	hypothetical protein
M440DRAFT_185449	1017.11	330.23	1.6232	2.5612e-11	1.871e-10	-	hypothetical protein
M440DRAFT_1398196	194.64	394.6	-1.0216	2.6124e-11	1.9049e-10	-	hypothetical protein
M440DRAFT_1324541	286.56	113.83	1.3313	2.6229e-11	1.9114e-10	-	hypothetical protein
M440DRAFT_1438907	0	54.99	-8.2327	2.7514e-11	2e-10	-	hypothetical protein
M440DRAFT_1369417	21.1	91.4	-2.1279	2.845e-11	2.0668e-10	-	hypothetical protein
M440DRAFT_251296	21.05	96.05	-2.1654	2.8772e-11	2.0875e-10	-	hypothetical protein
M440DRAFT_1392302	544.57	263.88	1.0459	2.8977e-11	2.1011e-10	-	hypothetical protein
Novel.6893	47.73	164.19	-1.7777	2.9478e-11	2.1361e-10	-	-
M440DRAFT_1421569	35.27	122.27	-1.7952	2.9971e-11	2.1704e-10	-	hypothetical protein
M440DRAFT_7949	348.61	156.89	1.1549	3.3124e-11	2.3943e-10	-	hypothetical protein
M440DRAFT_1392225	634.79	1355.15	-1.0955	3.391e-11	2.4464e-10	-	glycoside hydrolase family 55 protein
M440DRAFT_65484	169.94	395.88	-1.2182	3.4535e-11	2.4885e-10	-	Sec34-domain-containing protein
M440DRAFT_1406781	116.58	32.66	1.8247	3.7506e-11	2.6925e-10	-	hypothetical protein
M440DRAFT_1394752	227.64	611.85	-1.4308	4.6959e-11	3.3565e-10	-	hypothetical protein
M440DRAFT_1400816	3.59	48.93	-3.7627	4.7223e-11	3.3733e-10	-	hypothetical protein
M440DRAFT_1398772	60.44	163.5	-1.4424	4.7554e-11	3.3907e-10	-	hypothetical protein
M440DRAFT_1471902	394.9	193.63	1.0299	4.7722e-11	3.4006e-10	-	DUF1769-domain-containing protein
M440DRAFT_1022675	184.09	61.14	1.5989	4.8587e-11	3.4576e-10	-	hypothetical protein
M440DRAFT_1324853	1216.12	513.5	1.2453	4.8613e-11	3.4576e-10	-	glycoside hydrolase family 2 protein
M440DRAFT_1333889	170.94	64.2	1.4127	4.8675e-11	3.4599e-10	-	hypothetical protein
M440DRAFT_1401525	104.84	236.5	-1.174	4.885e-11	3.4702e-10	-	WSC-domain-containing protein
M440DRAFT_1190825	260.13	99.76	1.3904	4.9367e-11	3.5048e-10	-	hypothetical protein
M440DRAFT_1391490	2503.97	1006.05	1.315	5.0258e-11	3.5659e-10	-	hypothetical protein
M440DRAFT_1390139	63.46	11.31	2.4736	5.285e-11	3.7452e-10	-	GroES-like protein
M440DRAFT_1323016	91.86	24.87	1.8917	5.3064e-11	3.7581e-10	-	hypothetical protein
M440DRAFT_1108456	137.3	44.21	1.6298	5.3354e-11	3.7739e-10	-	hypothetical protein
M440DRAFT_1442477	1702.42	834.79	1.0291	5.389e-11	3.8095e-10	-	hypothetical protein
M440DRAFT_16607	357.04	142.5	1.3316	5.6257e-11	3.9696e-10	-	hypothetical protein
M440DRAFT_1327040	306.49	137.16	1.159	5.6994e-11	4.0167e-10	-	hypothetical protein
M440DRAFT_1465945	5.6	49.84	-3.152	5.7593e-11	4.0564e-10	-	hypothetical protein
M440DRAFT_1327708	677.69	317.66	1.0934	5.8945e-11	4.1475e-10	-	methyltransferase
M440DRAFT_1341867	271	552.54	-1.0302	6.1694e-11	4.3373e-10	-	hypothetical protein
M440DRAFT_1438877	5.09	54.89	-3.4003	6.2971e-11	4.419e-10	-	hypothetical protein
M440DRAFT_1342156	49.25	4.32	3.5148	6.3887e-11	4.4779e-10	-	glycoside hydrolase family 30 protein
M440DRAFT_1366995	144.31	311.28	-1.1149	6.5858e-11	4.6049e-10	-	SGNH hydrolase
M440DRAFT_1438131	297.58	598.08	-1.0086	6.7947e-11	4.7452e-10	-	hypothetical protein
M440DRAFT_1429759	163.48	53.02	1.628	7.2015e-11	5.0233e-10	-	hypothetical protein
M440DRAFT_312822	46.75	147	-1.6448	7.2365e-11	5.0446e-10	-	hypothetical protein
M440DRAFT_1436163	105.76	283.71	-1.4227	7.2415e-11	5.0451e-10	-	gated mechanosensitive channel
M440DRAFT_1405634	64.55	9.05	2.8264	7.5413e-11	5.2476e-10	-	P-loop containing nucleoside triphosphate hydrolase protein
M440DRAFT_1323664	94.14	217	-1.2086	7.8546e-11	5.4623e-10	-	mRNA decapping enzyme DcpS N-terminal domain-containing protein
M440DRAFT_1347166	190.85	64.45	1.5658	7.9344e-11	5.5145e-10	-	glycoside hydrolase family 79 protein
M440DRAFT_1353310	114	30.15	1.9108	7.9525e-11	5.5238e-10	-	glycoside hydrolase family 92 protein
M440DRAFT_1404508	520.44	226.94	1.1965	7.9794e-11	5.5391e-10	-	hypothetical protein
M440DRAFT_1314186	270.2	86.66	1.6425	8.0403e-11	5.578e-10	-	S-adenosyl-L-methionine-dependent methyltransferase
M440DRAFT_1401364	4.8	58.93	-3.5848	8.0645e-11	5.5914e-10	-	hypothetical protein
M440DRAFT_1343017	82.12	15.75	2.4016	8.4058e-11	5.8177e-10	-	hypothetical protein
M440DRAFT_1392373	195.29	410.22	-1.0679	8.4862e-11	5.8663e-10	-	hypothetical protein
M440DRAFT_1257217	1339.64	481.45	1.4773	8.51e-11	5.8792e-10	-	hypothetical protein
M440DRAFT_1420161	51.81	152.9	-1.5716	8.7121e-11	6.0116e-10	-	hypothetical protein
M440DRAFT_1468111	416.55	143.82	1.537	8.7386e-11	6.0264e-10	-	hypothetical protein
Novel.1806	26.19	93.86	-1.8356	8.8219e-11	6.0729e-10	-	-
M440DRAFT_19173	214.95	527.89	-1.3016	8.8887e-11	6.1153e-10	-	hypothetical protein
Novel.8501	146.53	331.85	-1.1799	8.975e-11	6.1709e-10	-	-
M440DRAFT_1337511	95.27	262.56	-1.4582	9.2352e-11	6.3386e-10	-	hypothetical protein
M440DRAFT_85685	43.24	146.96	-1.7642	9.6241e-11	6.5938e-10	-	FAD/NAD(P)-binding domain-containing protein
M440DRAFT_1329985	0	48.14	-8.0351	1.0005e-10	6.8385e-10	-	hypothetical protein
M440DRAFT_1393871	112.14	33.4	1.7641	1.0079e-10	6.881e-10	-	hypothetical protein
M440DRAFT_1335982	30.75	103.12	-1.7545	1.0877e-10	7.4085e-10	-	hypothetical protein
M440DRAFT_1393863	91.52	16.13	2.5058	1.0965e-10	7.4591e-10	-	hypothetical protein
M440DRAFT_1431408	303.07	617.39	-1.0283	1.1133e-10	7.5648e-10	-	hypothetical protein
M440DRAFT_1141856	1.35	50.27	-5.2492	1.138e-10	7.728e-10	-	hypothetical protein
M440DRAFT_1396337	452.41	945.75	-1.0656	1.1729e-10	7.9558e-10	-	hypothetical protein
M440DRAFT_1066426	10.36	59.9	-2.5413	1.2368e-10	8.3843e-10	-	hypothetical protein
M440DRAFT_810	277.33	582.43	-1.0662	1.2382e-10	8.3886e-10	-	hypothetical protein
M440DRAFT_1348768	359.09	165.58	1.1203	1.3108e-10	8.8702e-10	-	bifunctional carbamoylphosphate synthase/aspartate carbamoyltransferase
M440DRAFT_1087373	658.14	325.63	1.0136	1.3198e-10	8.9207e-10	-	hypothetical protein
M440DRAFT_80155	249.28	100.71	1.3087	1.3259e-10	8.957e-10	-	hypothetical protein
M440DRAFT_1336620	57.59	156.33	-1.4351	1.3428e-10	9.0656e-10	-	kinase-like protein
M440DRAFT_1312353	280.78	583.76	-1.0576	1.3806e-10	9.31e-10	-	hypothetical protein
M440DRAFT_1440753	298.66	132.14	1.1762	1.4174e-10	9.5472e-10	-	MFS general substrate transporter
M440DRAFT_1426095	668.13	317.73	1.0734	1.4575e-10	9.8054e-10	-	hypothetical protein
M440DRAFT_1323581	755.79	321.55	1.2334	1.4973e-10	1.0044e-09	-	hypothetical protein
M440DRAFT_1398152	383.11	808.98	-1.0761	1.4967e-10	1.0044e-09	-	glycoside hydrolase family 125 protein
M440DRAFT_1440869	29.89	121.16	-1.9993	1.599e-10	1.0714e-09	-	hypothetical protein
M440DRAFT_141515	83.47	17.75	2.2398	1.6665e-10	1.1153e-09	-	hypothetical protein
M440DRAFT_1423957	168.77	64.54	1.3831	1.6954e-10	1.134e-09	-	acid protease
M440DRAFT_1397216	115.86	29.63	1.9721	1.7299e-10	1.1564e-09	-	pyruvate decarboxylase
Novel.9031	56.94	9.41	2.6153	1.8407e-10	1.2298e-09	-	-
M440DRAFT_1399480	300.12	104.13	1.5233	1.8531e-10	1.2373e-09	-	hypothetical protein
M440DRAFT_1421180	60.48	157.62	-1.3814	1.8829e-10	1.2565e-09	-	thioredoxin-like protein
M440DRAFT_1425941	1795.84	861.21	1.0615	1.9002e-10	1.2674e-09	-	hypothetical protein
M440DRAFT_317315	3403.83	6953.68	-1.0309	1.9438e-10	1.2949e-09	-	Di-copper centre-containing protein
Novel.6049	144.72	43.72	1.7156	2.038e-10	1.3553e-09	-	-
M440DRAFT_1426650	170.9	64.1	1.4084	2.0836e-10	1.3849e-09	-	hypothetical protein
M440DRAFT_1367471	1218.03	575.12	1.0814	2.1172e-10	1.4064e-09	-	WD40 repeat-like protein
M440DRAFT_1439243	69.7	180.21	-1.3751	2.1286e-10	1.4131e-09	-	hypothetical protein
Novel.4483	15.97	81.06	-2.3503	2.2396e-10	1.4851e-09	-	-
M440DRAFT_1262050	1392.7	575.65	1.2748	2.3525e-10	1.5574e-09	-	hypothetical protein
M440DRAFT_1331962	213.51	441.15	-1.0467	2.3571e-10	1.5593e-09	-	hypothetical protein
M440DRAFT_1341184	133.56	343.04	-1.3654	2.3939e-10	1.5821e-09	-	PTR2-domain-containing protein
Novel.1945	76.1	16.77	2.1711	2.6205e-10	1.7298e-09	-	-
M440DRAFT_1333188	78.9	19.28	2.03	2.6568e-10	1.7517e-09	-	cell wall protein
M440DRAFT_1268185	318.18	121.75	1.3879	3.0117e-10	1.9768e-09	-	Clavaminate synthase-like protein
M440DRAFT_1111463	5.63	57.78	-3.3663	3.0163e-10	1.9786e-09	-	hypothetical protein
M440DRAFT_1398705	1362.08	632.24	1.1071	3.0506e-10	1.9989e-09	-	hypothetical protein
M440DRAFT_1422157	51.97	157.51	-1.6026	3.0982e-10	2.0289e-09	-	FAD/NAD(P)-binding domain-containing protein
Novel.6045	2149.49	4433.04	-1.0446	3.2623e-10	2.1315e-09	-	-
M440DRAFT_1373999	19.71	83.61	-2.0726	3.2779e-10	2.1405e-09	-	hypothetical protein
M440DRAFT_1439533	0	41.37	-7.8236	3.3585e-10	2.192e-09	-	HET-domain-containing protein
M440DRAFT_1439860	713.19	110.14	2.6978	3.384e-10	2.2061e-09	-	hypothetical protein
M440DRAFT_1373162	360.34	172.23	1.0667	3.5199e-10	2.2895e-09	-	hypothetical protein
M440DRAFT_1428956	64.8	173.32	-1.4283	3.6416e-10	2.3674e-09	-	MT-A70-domain-containing protein
M440DRAFT_1401674	6.06	48.06	-3.0072	3.6822e-10	2.3924e-09	-	hypothetical protein
M440DRAFT_1124871	8940.8	19098.4	-1.0951	3.6932e-10	2.3982e-09	-	aspartate/other aminotransferase
M440DRAFT_1394341	80.3	206.15	-1.3626	3.7233e-10	2.4164e-09	-	hypothetical protein
M440DRAFT_1420654	41.07	132.11	-1.68	3.7504e-10	2.4326e-09	-	hypothetical protein
Novel.2304	22.65	94.3	-2.0368	3.8188e-10	2.4756e-09	-	-
M440DRAFT_357986	14.52	68.4	-2.2197	4.0581e-10	2.6263e-09	-	hypothetical protein
M440DRAFT_1461843	1.28	48.03	-5.1957	4.0654e-10	2.6296e-09	-	hypothetical protein
M440DRAFT_1400698	112.59	244.75	-1.1195	4.0797e-10	2.6374e-09	-	hypothetical protein
M440DRAFT_1434838	4936.1	2347.2	1.0727	4.2225e-10	2.7281e-09	-	hypothetical protein
M440DRAFT_1342019	56.17	149.8	-1.4206	4.2543e-10	2.7471e-09	-	FMN-linked oxidoreductase
M440DRAFT_1331346	209.05	77.62	1.4325	4.489e-10	2.8922e-09	-	UROD/MetE-like protein
M440DRAFT_1438458	446.18	217.41	1.0388	4.6595e-10	2.9987e-09	-	hypothetical protein
M440DRAFT_1327739	294.63	132.4	1.1539	4.7895e-10	3.0773e-09	-	hypothetical protein
M440DRAFT_1378979	263.76	120.91	1.1309	4.8452e-10	3.1113e-09	-	hypothetical protein
M440DRAFT_1331954	457.21	930.9	-1.0238	5.0857e-10	3.2621e-09	-	hypothetical protein
M440DRAFT_1396812	9.03	57.07	-2.7052	5.1769e-10	3.317e-09	-	DUF521-domain-containing protein
M440DRAFT_1400517	22.56	83.99	-1.9125	5.299e-10	3.3895e-09	-	hypothetical protein
Novel.2555	177.52	61.19	1.5252	5.3224e-10	3.4026e-09	-	-
M440DRAFT_1337261	213.73	85.41	1.324	5.6778e-10	3.6238e-09	-	hypothetical protein
M440DRAFT_18263	336.3	163.01	1.0479	5.7047e-10	3.639e-09	-	phosphatidylglycerophosphate synthase
M440DRAFT_1395469	41.63	2.03	4.3983	5.7459e-10	3.6633e-09	-	FAD-binding domain-containing protein
Novel.5569	96.72	216.55	-1.1671	5.9641e-10	3.7982e-09	-	-
M440DRAFT_1025217	108.6	244.58	-1.1656	5.9733e-10	3.8019e-09	-	hypothetical protein
M440DRAFT_1405048	1074.49	416.76	1.366	5.9934e-10	3.8085e-09	-	glycosyltransferase family 1 protein
M440DRAFT_1472430	34.94	122.67	-1.8233	6.0947e-10	3.8707e-09	-	NAD(P)-binding protein
M440DRAFT_1333873	407.76	193.97	1.0713	6.1248e-10	3.8877e-09	-	PWI domain-containing protein
M440DRAFT_1358294	2.23	41.2	-4.1598	6.1852e-10	3.9238e-09	-	glutathione S-transferase
M440DRAFT_299491	3.29	42.76	-3.701	6.3552e-10	4.0273e-09	-	hypothetical protein
M440DRAFT_1137177	272.8	124.89	1.1281	6.6642e-10	4.2184e-09	-	hypothetical protein
M440DRAFT_1442547	120.24	38.14	1.6614	6.8943e-10	4.3594e-09	-	hypothetical protein
M440DRAFT_1127574	45.91	129.14	-1.4961	7.292e-10	4.6058e-09	-	hypothetical protein
M440DRAFT_1400752	214.1	72.94	1.5591	7.7423e-10	4.8822e-09	-	hypothetical protein
M440DRAFT_1331562	27.1	109.41	-2.0383	8.0045e-10	5.042e-09	-	alpha/beta-hydrolase
M440DRAFT_1338981	399.45	818.44	-1.0327	8.6103e-10	5.4148e-09	-	choline-sulfatase
M440DRAFT_1405654	515.56	223.64	1.2059	9.1384e-10	5.7344e-09	-	hypothetical protein
M440DRAFT_1381694	38.86	118.47	-1.6055	9.2971e-10	5.8308e-09	-	hypothetical protein
M440DRAFT_1428565	414.68	200.38	1.0525	9.6419e-10	6.0406e-09	-	deoxyhypusine synthase
M440DRAFT_1430085	282.64	119.68	1.2355	1.0121e-09	6.317e-09	-	Rad4-domain-containing protein
M440DRAFT_1075859	72.41	16.65	2.1011	1.0136e-09	6.3227e-09	-	hypothetical protein
M440DRAFT_1424480	159.07	62.63	1.3409	1.0223e-09	6.3737e-09	-	Xanthine/uracil permease
M440DRAFT_1400089	188374	90278.9	1.0611	1.0229e-09	6.3739e-09	-	pyruvate decarboxylase
M440DRAFT_9188	892.83	442.88	1.0114	1.0582e-09	6.5833e-09	-	hypothetical protein
M440DRAFT_1396388	80.69	207.28	-1.3721	1.1132e-09	6.9142e-09	-	hypothetical protein
M440DRAFT_1330608	903.57	2157.78	-1.2564	1.157e-09	7.167e-09	-	hypothetical protein
M440DRAFT_219568	129.24	327.04	-1.3401	1.242e-09	7.6771e-09	-	hypothetical protein
M440DRAFT_66219	226.25	463.67	-1.0401	1.2429e-09	7.6787e-09	-	hypothetical protein
M440DRAFT_1196227	46.89	128.67	-1.4482	1.2453e-09	7.6892e-09	-	hypothetical protein
M440DRAFT_1337814	9429.3	4599.84	1.0356	1.2649e-09	7.8061e-09	-	hypothetical protein
M440DRAFT_324454	137.81	37.81	1.8834	1.2901e-09	7.9575e-09	-	hypothetical protein
M440DRAFT_1404764	262.68	108.48	1.278	1.2931e-09	7.9713e-09	-	hypothetical protein
M440DRAFT_1460133	78.32	185.44	-1.2378	1.3444e-09	8.2749e-09	-	hypothetical protein
M440DRAFT_1441978	96.52	216.23	-1.168	1.4248e-09	8.7506e-09	-	hypothetical protein
M440DRAFT_811	152.51	306.9	-1.01	1.4258e-09	8.7521e-09	-	hypothetical protein
M440DRAFT_213141	23.79	86.22	-1.8591	1.4738e-09	9.0328e-09	-	hypothetical protein
M440DRAFT_49924	484.06	986.15	-1.0262	1.4879e-09	9.1043e-09	-	hypothetical protein
M440DRAFT_1334477	182	391.73	-1.1048	1.4996e-09	9.1634e-09	-	hypothetical protein
M440DRAFT_1194014	217.28	97	1.1597	1.5048e-09	9.1883e-09	-	hypothetical protein
M440DRAFT_364872	168.72	66.23	1.3606	1.5116e-09	9.2251e-09	-	DnaJ-domain-containing protein
M440DRAFT_359874	282.55	772.82	-1.4554	1.5229e-09	9.2893e-09	-	hypothetical protein
M440DRAFT_1401791	109.17	33.14	1.7233	1.5454e-09	9.4117e-09	-	GroES-like protein
M440DRAFT_1404458	238.47	103.93	1.2029	1.5716e-09	9.5659e-09	-	hypothetical protein
M440DRAFT_96804	101.53	222.29	-1.1351	1.5744e-09	9.5781e-09	-	hypothetical protein
M440DRAFT_8313	107.45	230.06	-1.0994	1.6829e-09	1.0217e-08	-	hypothetical protein
M440DRAFT_1372710	205.25	414.63	-1.0116	1.8212e-09	1.1033e-08	-	hypothetical protein
M440DRAFT_1139091	998.81	425.59	1.2305	1.8256e-09	1.1054e-08	-	acyl-CoA N-acyltransferase
M440DRAFT_1352110	197.02	397.7	-1.0138	1.8372e-09	1.1118e-08	-	hypothetical protein
M440DRAFT_1400007	55.27	6.59	3.0351	1.8824e-09	1.1362e-08	-	hypothetical protein
M440DRAFT_1333710	248.43	108.68	1.1956	1.8845e-09	1.1363e-08	-	hypothetical protein
M440DRAFT_1458886	15.06	67.42	-2.1599	1.8845e-09	1.1363e-08	-	P-loop containing nucleoside triphosphate hydrolase protein
M440DRAFT_64274	101.06	31.96	1.6563	1.8992e-09	1.1445e-08	-	S-adenosyl-L-methionine-dependent methyltransferase
M440DRAFT_1166635	219.47	489.1	-1.1559	1.9064e-09	1.1483e-08	-	hypothetical protein
M440DRAFT_1339918	934.79	362.36	1.3674	2.0089e-09	1.2081e-08	-	aquaporin
M440DRAFT_1008475	230.37	87.83	1.3909	2.0137e-09	1.2104e-08	-	hypothetical protein
M440DRAFT_1089217	322.49	157.39	1.0372	2.1701e-09	1.3004e-08	-	Metallo-dependent phosphatase
M440DRAFT_1301917	11.63	59.39	-2.3769	2.2002e-09	1.3171e-08	-	hypothetical protein
M440DRAFT_1330662	202.1	88.94	1.1893	2.2285e-09	1.3326e-08	-	Sodium/hydrogen exchanger
M440DRAFT_1128311	118.64	38.85	1.6048	2.2336e-09	1.335e-08	-	hypothetical protein
M440DRAFT_1334403	27.92	91.75	-1.7197	2.2592e-09	1.3496e-08	-	hypothetical protein
M440DRAFT_1421438	99.61	231.78	-1.2269	2.2713e-09	1.3561e-08	-	purine and uridine phosphorylase
M440DRAFT_1467558	53.86	151.23	-1.4799	2.4045e-09	1.4327e-08	-	hypothetical protein
M440DRAFT_1396670	115.97	39.01	1.5676	2.4437e-09	1.4545e-08	-	hypothetical protein
M440DRAFT_57524	259.84	118.14	1.142	2.5127e-09	1.4925e-08	-	MFS general substrate transporter
M440DRAFT_65103	360.41	123.74	1.5393	2.6927e-09	1.5978e-08	-	hypothetical protein
M440DRAFT_1470166	310.33	116.2	1.4168	2.7558e-09	1.6319e-08	-	DNA repair protein
M440DRAFT_239041	51.76	132.59	-1.3581	2.8203e-09	1.6675e-08	-	hypothetical protein
M440DRAFT_1434970	16.46	71.31	-2.1019	3.0118e-09	1.778e-08	-	hypothetical protein
Novel.6601	0	32.7	-7.4844	3.0708e-09	1.812e-08	-	-
M440DRAFT_269987	213.61	99.73	1.1026	3.0894e-09	1.822e-08	-	hypothetical protein
M440DRAFT_1374306	97.31	28.46	1.7737	3.1138e-09	1.8354e-08	-	MFS general substrate transporter
M440DRAFT_1343181	29.94	106.04	-1.8258	3.1356e-09	1.8464e-08	-	hypothetical protein
M440DRAFT_1176951	47.55	146.18	-1.6222	3.3103e-09	1.9443e-08	-	hypothetical protein
M440DRAFT_1391013	45.52	6.13	2.9291	3.4134e-09	2.0028e-08	-	hypothetical protein
M440DRAFT_1361048	124.39	292.28	-1.2346	3.5014e-09	2.0524e-08	-	Aspartate/tyrosine/aromatic aminotransferase
M440DRAFT_1435483	2.31	37.7	-4.0328	3.9447e-09	2.3018e-08	-	hypothetical protein
M440DRAFT_1385749	63.51	162.13	-1.3592	3.9449e-09	2.3018e-08	-	hypothetical protein
M440DRAFT_1400524	40.49	117.79	-1.5391	4.0353e-09	2.351e-08	-	hypothetical protein
M440DRAFT_1428847	360.77	164.52	1.1331	4.0832e-09	2.3766e-08	-	FMN-dependent alpha-hydroxy acid dehydrogenase
M440DRAFT_8257	52.62	9.62	2.4643	4.1578e-09	2.4176e-08	-	peptide transporter
M440DRAFT_1348503	112.19	253.66	-1.1765	4.164e-09	2.4199e-08	-	tubulin cofactor D
M440DRAFT_1435663	105.26	262.97	-1.3142	4.2499e-09	2.4686e-08	-	DUF427-domain-containing protein
M440DRAFT_1340309	385.1	162.87	1.2417	4.3423e-09	2.521e-08	-	phosphoglycerate mutase-like protein
Novel.3814	198.68	82.15	1.2785	4.4072e-09	2.5561e-08	-	-
M440DRAFT_1227436	16.84	68.23	-2.0237	4.462e-09	2.5866e-08	-	hypothetical protein
M440DRAFT_1388205	435.74	205.73	1.085	4.4864e-09	2.5981e-08	-	hypothetical protein
M440DRAFT_15985	60.67	164.52	-1.4481	4.6913e-09	2.71e-08	-	hypothetical protein
M440DRAFT_8733	0	30.94	-7.4007	4.7086e-09	2.7187e-08	-	hypothetical protein
M440DRAFT_1388199	128.87	47.1	1.4535	4.7206e-09	2.7242e-08	-	hypothetical protein
M440DRAFT_1075909	132.64	52.03	1.3532	4.7285e-09	2.7274e-08	-	hypothetical protein
M440DRAFT_1400541	63.69	165.41	-1.3692	4.8635e-09	2.8039e-08	-	NAD(P)-binding protein
M440DRAFT_152543	11.49	61.41	-2.3926	4.8689e-09	2.8056e-08	-	hypothetical protein
M440DRAFT_1399758	472.38	229.34	1.04	4.9034e-09	2.822e-08	-	Pet127-domain-containing protein
M440DRAFT_1405623	4.57	40.12	-3.1267	4.9046e-09	2.822e-08	-	hypothetical protein
M440DRAFT_1378835	55.28	140.45	-1.3533	4.9839e-09	2.8662e-08	-	cytochrome P450
M440DRAFT_1400532	127.48	44.97	1.5073	5.3322e-09	3.0619e-08	-	FAD/NAD(P)-binding domain-containing protein
M440DRAFT_1422344	145.64	52.58	1.4777	5.5727e-09	3.1968e-08	-	hypothetical protein
M440DRAFT_1166910	245.41	113.48	1.1157	5.729e-09	3.2833e-08	-	hypothetical protein
M440DRAFT_1359579	184.24	57.68	1.6788	5.7805e-09	3.3111e-08	-	hypothetical protein
Novel.6578	162.24	330.29	-1.0278	6.0634e-09	3.4697e-08	-	-
M440DRAFT_1397210	87.8	204.04	-1.2201	6.1386e-09	3.5093e-08	-	NAD(P)-binding protein
M440DRAFT_1394825	1198.31	562.52	1.0914	6.2124e-09	3.548e-08	-	hypothetical protein
Novel.6241	5.15	42.04	-3.0061	6.9697e-09	3.9628e-08	-	-
M440DRAFT_1390621	115.59	286.55	-1.316	7.0377e-09	3.9995e-08	-	cobW-domain-containing protein
Novel.7838	159.58	65.53	1.2945	7.2357e-09	4.1101e-08	-	-
M440DRAFT_1251471	255.85	113.71	1.1721	7.3521e-09	4.1721e-08	-	hypothetical protein
M440DRAFT_1440123	159.58	69.69	1.1988	8.0421e-09	4.548e-08	-	hypothetical protein
M440DRAFT_251989	93.4	230.18	-1.2942	8.1296e-09	4.5952e-08	-	hypothetical protein
M440DRAFT_1246354	197.26	399.19	-1.0204	8.6204e-09	4.8703e-08	-	hypothetical protein
Novel.10744	2.2	36.6	-4.0036	8.8959e-09	5.021e-08	-	-
M440DRAFT_1275288	53.31	153.46	-1.521	8.9608e-09	5.0552e-08	-	hypothetical protein
M440DRAFT_1471475	42.84	129.51	-1.5893	9.2651e-09	5.2218e-08	-	hypothetical protein
Novel.8519	1.79	34.76	-4.379	9.8367e-09	5.5385e-08	-	-
M440DRAFT_1393193	134.81	53.57	1.3291	1.0561e-08	5.9317e-08	-	hypothetical protein
M440DRAFT_1435393	17.57	74.15	-2.0683	1.0946e-08	6.1332e-08	-	hypothetical protein
M440DRAFT_1398557	241.28	114.06	1.085	1.1304e-08	6.3157e-08	-	alpha/beta-hydrolase
M440DRAFT_1401786	26.6	86.02	-1.7069	1.1351e-08	6.3388e-08	-	DNA mismatch repair protein
Novel.6341	176.3	380.03	-1.1076	1.2388e-08	6.8945e-08	-	-
M440DRAFT_1171615	2.14	34.1	-3.9022	1.258e-08	6.9947e-08	-	hypothetical protein
M440DRAFT_1347051	10.35	52.6	-2.3293	1.2946e-08	7.1844e-08	-	hypothetical protein
M440DRAFT_1101853	229.84	101.34	1.1844	1.3301e-08	7.3704e-08	-	hypothetical protein
M440DRAFT_1473639	5.02	41.47	-2.9969	1.3399e-08	7.4215e-08	-	hypothetical protein
M440DRAFT_1423851	159.74	55.31	1.5304	1.3763e-08	7.6156e-08	-	MFS general substrate transporter
M440DRAFT_7198	218.04	107.75	1.0169	1.4132e-08	7.805e-08	-	hypothetical protein
M440DRAFT_342572	64.22	182.9	-1.4989	1.4251e-08	7.8668e-08	-	hypothetical protein
M440DRAFT_1042921	252.27	122.03	1.0526	1.4454e-08	7.9749e-08	-	DUF1771-domain-containing protein
M440DRAFT_1406645	97.81	208.36	-1.0939	1.4832e-08	8.1719e-08	-	acyl-CoA N-acyltransferase
M440DRAFT_1141857	0.73	47.44	-6.1605	1.5834e-08	8.7036e-08	-	hypothetical protein
M440DRAFT_1247637	46.17	6.88	2.7845	1.5971e-08	8.7744e-08	-	hypothetical protein
M440DRAFT_164661	23.45	82.24	-1.8169	1.6525e-08	9.0615e-08	-	hypothetical protein
M440DRAFT_20392	86.56	192.06	-1.1534	1.6594e-08	9.0928e-08	-	beta-lactamase/transpeptidase-like protein
M440DRAFT_1444836	98.19	208.2	-1.0876	1.6605e-08	9.0928e-08	-	alpha/beta-hydrolase
M440DRAFT_1427527	82.07	21.64	1.9143	1.6757e-08	9.1675e-08	-	hypothetical protein
M440DRAFT_1173493	61.92	13.52	2.2045	1.6872e-08	9.217e-08	-	hypothetical protein
M440DRAFT_1427955	43.84	7.24	2.6014	1.7004e-08	9.285e-08	-	MAT1-1-1
M440DRAFT_1395072	9.03	47.26	-2.3973	1.72e-08	9.3875e-08	-	hypothetical protein
M440DRAFT_1406318	383.2	181.95	1.0743	1.7272e-08	9.4219e-08	-	glycoside hydrolase family 18 protein
M440DRAFT_1425989	365.1	833.07	-1.192	1.7437e-08	9.508e-08	-	MFS general substrate transporter
M440DRAFT_1330860	246.69	107.55	1.1941	1.7907e-08	9.7504e-08	-	Piwi-domain-containing protein
M440DRAFT_1366696	63.79	176.27	-1.4633	1.8039e-08	9.8175e-08	-	hypothetical protein
M440DRAFT_1316760	86.56	25.76	1.7473	1.8149e-08	9.868e-08	-	ankyrin
M440DRAFT_1436170	46.13	7.73	2.5997	1.9492e-08	1.0573e-07	-	lytic polysaccharide monooxygenase
M440DRAFT_1427673	107.13	242.86	-1.178	2.0362e-08	1.0983e-07	-	Metallo-dependent hydrolase
M440DRAFT_1462969	4.26	41.77	-3.29	2.0863e-08	1.1243e-07	-	hypothetical protein
M440DRAFT_1406154	180.3	79.19	1.1819	2.1078e-08	1.1344e-07	-	hypothetical protein
M440DRAFT_1387847	105.23	35.5	1.5664	2.1338e-08	1.1472e-07	-	hypothetical protein
M440DRAFT_1419518	292.04	128.95	1.1804	2.2305e-08	1.197e-07	-	hypothetical protein
M440DRAFT_1356721	46.38	7.86	2.5566	2.381e-08	1.2748e-07	-	hypothetical protein
M440DRAFT_1252005	41.5	6.4	2.7226	2.3887e-08	1.2784e-07	-	hypothetical protein
M440DRAFT_1161108	1.72	33.47	-4.3383	2.4124e-08	1.2905e-07	-	hypothetical protein
Novel.474	42.68	114.38	-1.4167	2.5188e-08	1.3467e-07	-	-
Novel.2085	258.52	126.26	1.0277	2.541e-08	1.358e-07	-	-
M440DRAFT_1191849	202.52	95.72	1.0841	2.5541e-08	1.3644e-07	-	hypothetical protein
M440DRAFT_101764	79.91	20.09	1.9844	2.5554e-08	1.3644e-07	-	hypothetical protein
M440DRAFT_1401605	75.43	199.34	-1.4002	2.5806e-08	1.3772e-07	-	hypothetical protein
M440DRAFT_1435755	107.37	283.46	-1.3925	2.6185e-08	1.3962e-07	-	S-adenosyl-L-methionine-dependent methyltransferase
M440DRAFT_1435902	5972.36	2888.64	1.0481	2.6355e-08	1.4046e-07	-	small oligopeptide transporter
Novel.10297	299.86	131.46	1.1945	2.6674e-08	1.4203e-07	-	-
M440DRAFT_1440851	60.89	150.38	-1.3067	2.7961e-08	1.4874e-07	-	acetyl-CoA synthetase-like protein
M440DRAFT_1399501	104.56	226.89	-1.1194	2.9619e-08	1.5706e-07	-	hypothetical protein
M440DRAFT_1257003	3.71	36.28	-3.224	2.966e-08	1.572e-07	-	Thioesterase/thiol ester dehydrase-isomerase
M440DRAFT_1402844	188.89	382.16	-1.0212	2.989e-08	1.582e-07	-	hypothetical protein
Novel.10495	120.2	39.4	1.6119	2.9956e-08	1.5848e-07	-	-
M440DRAFT_1420871	166.41	74.54	1.1615	3.0415e-08	1.6077e-07	-	periplasmic binding protein-like II
M440DRAFT_112251	113.82	233.3	-1.0406	3.1008e-08	1.6382e-07	-	hypothetical protein
M440DRAFT_1396540	62.78	148.29	-1.2358	3.1956e-08	1.6868e-07	-	acyl-CoA N-acyltransferase
M440DRAFT_1020146	66.48	16.19	2.0401	3.3022e-08	1.7383e-07	-	hypothetical protein
M440DRAFT_1064683	164.15	70.89	1.2187	3.3106e-08	1.7411e-07	-	hypothetical protein
M440DRAFT_1335454	37.42	3.94	3.2545	3.315e-08	1.7426e-07	-	cytochrome P450
Novel.10785	84.02	20.47	2.0469	3.395e-08	1.7806e-07	-	-
M440DRAFT_216603	44.37	7.02	2.6383	3.485e-08	1.8237e-07	-	hypothetical protein
M440DRAFT_128335	40.04	107.61	-1.4283	3.6547e-08	1.909e-07	-	hypothetical protein
M440DRAFT_1341178	225.54	104.98	1.1096	3.6848e-08	1.9239e-07	-	hypothetical protein
M440DRAFT_1319940	1.64	31.08	-4.2369	3.6864e-08	1.9239e-07	-	hypothetical protein
M440DRAFT_1392153	77.02	18.17	2.1202	3.7327e-08	1.9463e-07	-	glutathione S-transferase
Novel.10490	65.85	18.74	1.8134	3.8336e-08	1.998e-07	-	-
M440DRAFT_1394721	6.94	49.79	-2.8125	3.8469e-08	2.004e-07	-	hypothetical protein
M440DRAFT_1435889	35.05	3.69	3.2634	3.9368e-08	2.049e-07	-	GMC oxidoreductase
M440DRAFT_1370927	366.17	152.45	1.2661	4.1286e-08	2.1459e-07	-	hypothetical protein
M440DRAFT_1140895	224.63	95.24	1.2381	4.183e-08	2.1723e-07	-	hypothetical protein
M440DRAFT_1397005	170.56	76.45	1.158	4.3607e-08	2.2584e-07	-	hypothetical protein
M440DRAFT_123098	223.48	108.66	1.0431	4.4414e-08	2.2951e-07	-	hypothetical protein
M440DRAFT_1394676	287.84	584.76	-1.0238	4.4486e-08	2.2978e-07	-	glycosyltransferase family 2 protein
M440DRAFT_1333160	0	24.33	-7.0555	4.5964e-08	2.372e-07	-	amino acid transporter
M440DRAFT_1401768	33.51	3.3	3.3479	4.6739e-08	2.411e-07	-	hypothetical protein
Novel.4074	903.75	410.74	1.1388	4.7026e-08	2.4247e-07	-	-
M440DRAFT_1327565	127	49.61	1.3601	4.74e-08	2.4407e-07	-	hypothetical protein
M440DRAFT_1404507	49.93	124.45	-1.3076	4.8752e-08	2.5081e-07	-	hypothetical protein
M440DRAFT_1435838	91.91	257.61	-1.4972	4.9478e-08	2.5436e-07	-	MFS general substrate transporter
M440DRAFT_1332088	67.6	159.46	-1.2399	4.9487e-08	2.5436e-07	-	hypothetical protein
M440DRAFT_1397423	200.37	416.82	-1.0623	4.9641e-08	2.5504e-07	-	hypothetical protein
M440DRAFT_207994	212.01	532.13	-1.3319	5.1883e-08	2.6609e-07	-	hypothetical protein
M440DRAFT_1159435	57.09	11.7	2.2836	5.2644e-08	2.6975e-07	-	hypothetical protein
M440DRAFT_1436474	162.5	54.81	1.569	5.4248e-08	2.7748e-07	-	hypothetical protein
M440DRAFT_1351361	224.7	111.23	1.0148	5.4595e-08	2.7913e-07	-	hypothetical protein
Novel.6861	121.93	50.97	1.2608	5.6145e-08	2.8655e-07	-	-
M440DRAFT_1427799	2476.47	1186.49	1.0626	5.9252e-08	3.0227e-07	-	GroES-like protein
Novel.1428	6.29	43.53	-2.755	5.9499e-08	3.034e-07	-	-
Novel.7480	206.23	82.43	1.3314	6.3431e-08	3.2331e-07	-	-
M440DRAFT_1437668	83.19	28.83	1.5353	6.4664e-08	3.293e-07	-	hypothetical protein
M440DRAFT_365508	14.28	60.56	-2.0937	6.6932e-08	3.4025e-07	-	hypothetical protein
M440DRAFT_1326321	435.86	204.67	1.0912	6.7304e-08	3.4199e-07	-	Nop52-domain-containing protein
M440DRAFT_1339836	115.92	39.74	1.5436	7.0139e-08	3.5562e-07	-	hypothetical protein
M440DRAFT_1347314	44.98	0.28	6.9914	7.2224e-08	3.6538e-07	-	hypothetical protein
M440DRAFT_1439862	22.84	92.47	-1.9909	7.401e-08	3.7377e-07	-	hypothetical protein
Novel.8982	102.99	35.89	1.5354	7.7332e-08	3.8952e-07	-	-
M440DRAFT_1402697	176.41	73.99	1.2462	7.8862e-08	3.9706e-07	-	hypothetical protein
M440DRAFT_1398337	21581.9	10012.4	1.1081	7.9079e-08	3.978e-07	-	hypothetical protein
M440DRAFT_1039858	47.11	6.26	2.9043	7.9631e-08	4.004e-07	-	hypothetical protein
M440DRAFT_1350492	20.12	73.83	-1.8918	8.1341e-08	4.0829e-07	-	hypothetical protein
M440DRAFT_1164073	60.01	138.8	-1.2079	8.1484e-08	4.0866e-07	-	hypothetical protein
M440DRAFT_1391828	88.68	185.99	-1.0736	8.225e-08	4.1196e-07	-	hypothetical protein
M440DRAFT_1316435	171.26	74.1	1.2032	8.7431e-08	4.3697e-07	-	hypothetical protein
M440DRAFT_1396918	236.54	100.58	1.2343	8.8303e-08	4.4114e-07	-	Aldo/keto reductase
M440DRAFT_1422175	208.07	96.49	1.0983	8.8485e-08	4.4185e-07	-	hypothetical protein
M440DRAFT_1439807	29.33	89.79	-1.6097	9.1563e-08	4.5663e-07	-	P-loop containing nucleoside triphosphate hydrolase protein
M440DRAFT_1390884	89.08	212.94	-1.2663	9.5544e-08	4.7566e-07	-	hypothetical protein
M440DRAFT_t132	0	22.06	-6.9176	9.5876e-08	4.7711e-07	-	-
M440DRAFT_1421982	354.74	153.95	1.2058	9.7127e-08	4.8292e-07	-	non-ribosomal peptide synthetase
M440DRAFT_1435484	46.26	118.11	-1.3474	1.0364e-07	5.1398e-07	-	ankyrin
M440DRAFT_1433988	38.04	5.26	2.9117	1.0447e-07	5.1788e-07	-	carbonic anhydrase
Novel.4354	87.4	29.38	1.5829	1.0648e-07	5.2737e-07	-	-
M440DRAFT_1379333	95	23.37	2.0176	1.0683e-07	5.2891e-07	-	hypothetical protein
M440DRAFT_347132	42.8	6.47	2.721	1.08e-07	5.3402e-07	-	MFS general substrate transporter
M440DRAFT_1441490	18.35	64.81	-1.8159	1.0875e-07	5.3748e-07	-	hypothetical protein
Novel.8919	98.78	37.18	1.4128	1.0897e-07	5.3813e-07	-	-
Novel.9339	141.64	55.52	1.3612	1.1003e-07	5.4313e-07	-	-
M440DRAFT_1442027	74.81	169.82	-1.19	1.1632e-07	5.7257e-07	-	PLP-dependent transferase
M440DRAFT_1440482	70.87	19.78	1.8636	1.1741e-07	5.7684e-07	-	ankyrin
M440DRAFT_1365074	31.48	89.19	-1.5132	1.1768e-07	5.7789e-07	-	hypothetical protein
M440DRAFT_1030806	112.21	44.85	1.3175	1.186e-07	5.817e-07	-	hypothetical protein
M440DRAFT_272262	221.12	102.77	1.1099	1.1945e-07	5.8561e-07	-	hypothetical protein
M440DRAFT_1463749	108.89	226.73	-1.0611	1.2205e-07	5.9786e-07	-	hypothetical protein
M440DRAFT_299478	0	21.5	-6.8671	1.2222e-07	5.9818e-07	-	hypothetical protein
M440DRAFT_1398588	7.35	43.08	-2.563	1.2354e-07	6.0438e-07	-	hypothetical protein
Novel.9987	38.08	114.46	-1.5957	1.2943e-07	6.3212e-07	-	-
M440DRAFT_1398320	139.24	56.2	1.3145	1.3023e-07	6.3548e-07	-	hypothetical protein
M440DRAFT_1365970	30.3	3	3.3544	1.3223e-07	6.4444e-07	-	hypothetical protein
M440DRAFT_1302988	20.05	67.83	-1.7497	1.3627e-07	6.6271e-07	-	hypothetical protein
M440DRAFT_1395529	180.42	76.83	1.2271	1.3979e-07	6.7927e-07	-	MFS general substrate transporter
M440DRAFT_20543	67.98	18.52	1.8588	1.4031e-07	6.8152e-07	-	hypothetical protein
M440DRAFT_129978	463.02	223.85	1.0463	1.4269e-07	6.925e-07	-	hypothetical protein
M440DRAFT_1328145	103.71	36.74	1.4985	1.4281e-07	6.9281e-07	-	hypothetical protein
M440DRAFT_1439885	2820.73	1369.2	1.0426	1.5224e-07	7.37e-07	-	hypothetical protein
M440DRAFT_1469124	1.78	29.03	-4.1134	1.5396e-07	7.4502e-07	-	hypothetical protein
M440DRAFT_1373971	74.03	24.18	1.6122	1.5469e-07	7.4824e-07	-	Metallo-dependent phosphatase
M440DRAFT_1405354	110.35	223.76	-1.0173	1.5567e-07	7.5264e-07	-	hypothetical protein
M440DRAFT_283079	95.2	35.76	1.4132	1.5835e-07	7.6431e-07	-	hypothetical protein
Novel.3297	137.47	57.26	1.2651	1.6221e-07	7.8163e-07	-	-
M440DRAFT_1123242	80.96	27.95	1.5311	1.6266e-07	7.8348e-07	-	hypothetical protein
M440DRAFT_1002519	111.19	39.75	1.4798	1.6505e-07	7.9467e-07	-	hypothetical protein
M440DRAFT_1095233	8.01	41.14	-2.3719	1.6531e-07	7.956e-07	-	hypothetical protein
Novel.10654	71.11	21.35	1.7292	1.6583e-07	7.9775e-07	-	-
Novel.6492	56.18	14.33	1.9821	1.6683e-07	8.0222e-07	-	-
M440DRAFT_1362729	48.03	9.89	2.3109	1.8028e-07	8.6404e-07	-	glycoside hydrolase family 17 protein
M440DRAFT_1372518	106.47	214.26	-1.0049	1.8546e-07	8.8775e-07	-	hypothetical protein
M440DRAFT_1321327	62.89	139.76	-1.1518	1.9578e-07	9.3445e-07	-	NAD(P)-binding protein
M440DRAFT_212022	86.38	26.59	1.7107	1.9888e-07	9.4849e-07	-	hypothetical protein
M440DRAFT_1406035	93.49	190.64	-1.0323	1.9969e-07	9.5195e-07	-	hypothetical protein
M440DRAFT_1044155	117.94	49.77	1.2444	1.9982e-07	9.5217e-07	-	hypothetical protein
Novel.4790	192.51	91.87	1.066	1.9993e-07	9.5228e-07	-	-
M440DRAFT_1326414	16.49	72.27	-2.1237	2.1172e-07	1.006e-06	-	ARM repeat-containing protein
M440DRAFT_1406512	126.42	52.22	1.2785	2.1572e-07	1.0246e-06	-	hypothetical protein
Novel.9274	94.61	29.82	1.6809	2.1832e-07	1.0352e-06	-	-
M440DRAFT_1100920	65.45	20.07	1.7187	2.1879e-07	1.037e-06	-	adenosine deaminase
M440DRAFT_1403024	63.1	149.67	-1.2418	2.2181e-07	1.0501e-06	-	glycosyltransferase family 50 protein
M440DRAFT_1332768	110.83	45.95	1.2764	2.2738e-07	1.0748e-06	-	multicopper oxidase
M440DRAFT_1379857	159.43	70.92	1.1652	2.2742e-07	1.0748e-06	-	hypothetical protein
Novel.5748	86.91	23.86	1.871	2.3299e-07	1.1003e-06	-	-
M440DRAFT_1473689	243	120.28	1.0146	2.3367e-07	1.103e-06	-	hypothetical protein
M440DRAFT_1031143	213.23	82.93	1.3663	2.3857e-07	1.1253e-06	-	hypothetical protein
M440DRAFT_1463080	20.67	75.65	-1.8841	2.4275e-07	1.144e-06	-	hypothetical protein
M440DRAFT_1325291	315.65	147.27	1.1006	2.5335e-07	1.1935e-06	-	Dihydropteroate synthase
M440DRAFT_1439831	24.5	75.36	-1.6265	2.5514e-07	1.2014e-06	-	C4-dicarboxylate transporter/malic acid transport protein
M440DRAFT_1418751	30.37	84.67	-1.475	2.6444e-07	1.2447e-06	-	hypothetical protein
Novel.9550	3.08	32.14	-3.3054	2.6887e-07	1.2645e-06	-	-
M440DRAFT_1322287	67.24	164.26	-1.2769	2.7647e-07	1.2992e-06	-	hypothetical protein
M440DRAFT_1268289	4.29	34.76	-2.9509	2.7828e-07	1.3072e-06	-	hypothetical protein
M440DRAFT_1471114	136.32	280.54	-1.0471	2.9307e-07	1.3727e-06	-	HET-domain-containing protein
M440DRAFT_1391211	48.49	115.38	-1.248	2.9437e-07	1.3783e-06	-	hypothetical protein
Novel.9221	531.12	231.36	1.1999	3.0226e-07	1.4141e-06	-	-
M440DRAFT_1405283	144.4	66.65	1.1112	3.0507e-07	1.4261e-06	-	hypothetical protein
M440DRAFT_1341003	31.68	88.78	-1.4755	3.1008e-07	1.4483e-06	-	hypothetical protein
M440DRAFT_1344559	51.6	124.43	-1.2717	3.1271e-07	1.46e-06	-	aldehyde dehydrogenase
M440DRAFT_1329145	38.06	0.28	6.7382	3.1828e-07	1.4824e-06	-	hypothetical protein
M440DRAFT_1401070	41.97	7.67	2.4601	3.2411e-07	1.506e-06	-	hypothetical protein
M440DRAFT_1347205	119.71	280.44	-1.2204	3.3218e-07	1.5429e-06	-	hypothetical protein
M440DRAFT_1334809	661.16	319.05	1.0526	3.4426e-07	1.597e-06	-	ZIP zinc/iron transport family
M440DRAFT_1005334	60.35	137.46	-1.1893	3.568e-07	1.6512e-06	-	hypothetical protein
M440DRAFT_1223201	7743.31	3686.32	1.0709	3.6285e-07	1.6779e-06	-	glycoside hydrolase family 3 protein
M440DRAFT_1446580	152.92	54.28	1.4958	3.6384e-07	1.6811e-06	-	GroES-like protein
M440DRAFT_1351313	23.1	74.98	-1.6978	3.6979e-07	1.7073e-06	-	hypothetical protein
M440DRAFT_1337909	236.32	109.5	1.111	3.7429e-07	1.7253e-06	-	FAD/NAD(P)-binding domain-containing protein
M440DRAFT_1343691	65.31	151.89	-1.2249	3.8121e-07	1.7557e-06	-	hypothetical protein
M440DRAFT_1471477	90.66	195.53	-1.1137	3.9709e-07	1.8245e-06	-	hypothetical protein
M440DRAFT_1404916	169.21	82.57	1.0308	4.085e-07	1.8755e-06	-	hypothetical protein
M440DRAFT_1421005	177.63	79.63	1.1595	4.1723e-07	1.9133e-06	-	hypothetical protein
Novel.947	99.1	37.25	1.4133	4.2332e-07	1.9397e-06	-	-
Novel.6260	21.69	71.68	-1.7455	4.2699e-07	1.9557e-06	-	-
M440DRAFT_1417889	198.54	94.79	1.0647	4.6354e-07	2.1156e-06	-	hypothetical protein
M440DRAFT_1340618	246.37	117.88	1.0595	4.6527e-07	2.1226e-06	-	MFS general substrate transporter
M440DRAFT_1339129	74.22	152.04	-1.0368	4.657e-07	2.1238e-06	-	amidase-like protein
M440DRAFT_1394917	42.83	106.06	-1.2962	4.9939e-07	2.2685e-06	-	phosphoglycerate mutase-like protein
M440DRAFT_1406268	52.31	122.48	-1.2253	5.1271e-07	2.3252e-06	-	1-aminocyclopropane-1-carboxylate synthase
Novel.5150	19.46	64.29	-1.7223	5.1289e-07	2.3252e-06	-	-
M440DRAFT_1465001	219.97	104.35	1.0762	5.2442e-07	2.3738e-06	-	hypothetical protein
M440DRAFT_1332710	22.55	68.57	-1.5996	5.3565e-07	2.4208e-06	-	hypothetical protein
M440DRAFT_1376497	4.26	43.73	-3.3473	5.4736e-07	2.4699e-06	-	Metallo-hydrolase/oxidoreductase
M440DRAFT_1383660	10.17	44.58	-2.125	5.5059e-07	2.4835e-06	-	acid phosphatase
M440DRAFT_1332689	21.16	67.8	-1.6731	5.6341e-07	2.5373e-06	-	hypothetical protein
M440DRAFT_1166816	56.04	123.83	-1.1449	5.6479e-07	2.5426e-06	-	hypothetical protein
M440DRAFT_1157224	104.56	41.1	1.3625	5.6521e-07	2.5427e-06	-	hypothetical protein
M440DRAFT_1325731	157.55	76.92	1.0313	5.659e-07	2.5436e-06	-	MFS general substrate transporter
M440DRAFT_1394600	52.88	118.06	-1.1581	5.7856e-07	2.5995e-06	-	hypothetical protein
M440DRAFT_1423230	132.79	55.93	1.2484	6.1015e-07	2.734e-06	-	hypothetical protein
M440DRAFT_115846	19.24	61.65	-1.6843	6.1835e-07	2.7664e-06	-	hypothetical protein
M440DRAFT_364704	50.71	13.7	1.8845	6.2903e-07	2.8109e-06	-	hypothetical protein
M440DRAFT_1394619	522.26	249.9	1.0641	6.4218e-07	2.8664e-06	-	hypothetical protein
Novel.5698	3.9	31.28	-3.0714	6.458e-07	2.8814e-06	-	-
Novel.1997	149.53	68.19	1.1423	6.5365e-07	2.9142e-06	-	-
M440DRAFT_1321313	17.56	59.28	-1.7758	6.6638e-07	2.9652e-06	-	hypothetical protein
M440DRAFT_1468936	25.97	78.52	-1.5904	6.7727e-07	3.0091e-06	-	hypothetical protein
M440DRAFT_1400840	159.01	72.99	1.1256	6.9501e-07	3.0832e-06	-	hypothetical protein
M440DRAFT_1338325	354.74	177.36	1.0009	7.312e-07	3.2375e-06	-	glycoside hydrolase family 16 protein
M440DRAFT_1397747	1707.71	3500.91	-1.0361	7.4186e-07	3.2809e-06	-	hypothetical protein
M440DRAFT_1209779	45.74	9.19	2.3134	7.6084e-07	3.3597e-06	-	cytochrome P450
M440DRAFT_1441032	100.93	39.77	1.3445	7.7379e-07	3.4117e-06	-	serine protease
M440DRAFT_316493	68.74	23.91	1.5197	7.9777e-07	3.5107e-06	-	hypothetical protein
M440DRAFT_1401891	29.94	3.74	2.9448	8.1123e-07	3.5659e-06	-	hypothetical protein
M440DRAFT_1060200	131.4	54.96	1.2685	8.1171e-07	3.5667e-06	-	hypothetical protein
Novel.3886	39.05	8.04	2.2997	8.193e-07	3.5973e-06	-	-
M440DRAFT_1402205	101.77	208.71	-1.0338	8.3547e-07	3.6613e-06	-	DUF924-domain-containing protein
M440DRAFT_132725	158.9	78.23	1.0215	8.4768e-07	3.712e-06	-	hypothetical protein
M440DRAFT_1384727	122.35	47.39	1.3708	8.4931e-07	3.7178e-06	-	hypothetical protein
M440DRAFT_1027518	18.32	0	6.6605	8.7201e-07	3.8142e-06	-	hypothetical protein
M440DRAFT_1402369	39.51	7.22	2.4599	8.7805e-07	3.8377e-06	-	hypothetical protein
Novel.10085	106.67	220.62	-1.0475	9.0109e-07	3.9354e-06	-	-
M440DRAFT_1440785	933.93	453.64	1.043	9.0695e-07	3.9581e-06	-	hypothetical protein
M440DRAFT_1429390	88.75	190.97	-1.0952	9.4685e-07	4.1198e-06	-	inosine monophosphate dehydrogenase
Novel.2643	7.85	41.6	-2.3991	9.5241e-07	4.1424e-06	-	-
M440DRAFT_1327474	63.78	18.74	1.7586	9.7581e-07	4.2378e-06	-	hypothetical protein
M440DRAFT_1437391	132.4	275.01	-1.0603	9.7734e-07	4.2428e-06	-	hypothetical protein
M440DRAFT_1362234	167.58	70.23	1.2614	9.7874e-07	4.2473e-06	-	hypothetical protein
M440DRAFT_1339477	139.98	290.81	-1.0611	9.8305e-07	4.2628e-06	-	Indoleamine 2%2C3-dioxygenase
M440DRAFT_1404913	29.05	3.89	2.8854	9.8776e-07	4.2804e-06	-	hypothetical protein
M440DRAFT_1468115	50.87	14.24	1.8238	1.0248e-06	4.4239e-06	-	hypothetical protein
Novel.8552	3.4	30.88	-3.2191	1.0566e-06	4.5529e-06	-	-
M440DRAFT_1385077	115.63	45.64	1.342	1.0691e-06	4.603e-06	-	beta-lactamase/transpeptidase-like protein
M440DRAFT_350341	0.35	26.27	-6.2078	1.0987e-06	4.7252e-06	-	hypothetical protein
M440DRAFT_1056222	33.39	97.36	-1.5518	1.2465e-06	5.3311e-06	-	S-adenosyl-L-methionine-dependent methyltransferase
Novel.10597	0	16.25	-6.4613	1.248e-06	5.3356e-06	-	-
M440DRAFT_1355511	66.14	16.8	1.981	1.3283e-06	5.6685e-06	-	carbohydrate esterase family 4 protein
M440DRAFT_245217	44.19	10.64	2.0612	1.3309e-06	5.6776e-06	-	hypothetical protein
M440DRAFT_1447949	70.48	24.43	1.5283	1.3746e-06	5.8533e-06	-	hypothetical protein
M440DRAFT_1388144	112.7	49.18	1.1884	1.3869e-06	5.8924e-06	-	hypothetical protein
M440DRAFT_1343248	128.4	58.61	1.1345	1.3864e-06	5.8924e-06	-	hypothetical protein
M440DRAFT_1452655	85.11	28.75	1.5679	1.4575e-06	6.1834e-06	-	hypothetical protein
M440DRAFT_1340985	177.74	85.64	1.0514	1.465e-06	6.2131e-06	-	N-terminal fungal transcription regulatory domain-containing protein
M440DRAFT_1349380	14.04	52.94	-1.9118	1.4962e-06	6.336e-06	-	NAD(P)-binding protein
M440DRAFT_1398150	133.85	57.99	1.1946	1.5723e-06	6.6413e-06	-	hypothetical protein
M440DRAFT_1405882	14.37	51.06	-1.8367	1.6077e-06	6.7857e-06	-	macro domain-like protein
M440DRAFT_1363606	55.63	127.17	-1.1896	1.6153e-06	6.8156e-06	-	acyl-CoA N-acyltransferase
M440DRAFT_1406248	49.28	120.07	-1.2789	1.6243e-06	6.8507e-06	-	acyl-CoA N-acyltransferase
M440DRAFT_2984	65.85	18.75	1.8191	1.6859e-06	7.1005e-06	-	hypothetical protein
M440DRAFT_1455714	42.45	9.46	2.133	1.7544e-06	7.3783e-06	-	hypothetical protein
M440DRAFT_1324571	255.04	118.78	1.0997	1.7906e-06	7.5276e-06	-	glycoside hydrolase family 13 protein
M440DRAFT_1361150	150.49	59.2	1.354	1.8535e-06	7.7748e-06	-	hypothetical protein
M440DRAFT_1406488	449.37	211.7	1.0906	1.8767e-06	7.8694e-06	-	terpenoid synthase
M440DRAFT_1421444	123.39	50.68	1.2902	1.8981e-06	7.9443e-06	-	hypothetical protein
M440DRAFT_1385867	17.58	57.42	-1.7244	1.9567e-06	8.1752e-06	-	MFS general substrate transporter
M440DRAFT_1398008	109.17	45.57	1.2541	1.9794e-06	8.267e-06	-	hypothetical protein
M440DRAFT_1331565	84.93	32.36	1.4024	2.0019e-06	8.358e-06	-	amino acid transporter
M440DRAFT_1255916	96.25	39.23	1.3048	2.2346e-06	9.2663e-06	-	hypothetical protein
M440DRAFT_1396902	49.07	12.97	1.9153	2.36e-06	9.7477e-06	-	NAD(P)-binding protein
M440DRAFT_1441623	189.18	94.27	1.0046	2.4303e-06	1.0027e-05	-	hypothetical protein
M440DRAFT_1326910	32.21	93.17	-1.514	2.4374e-06	1.005e-05	-	hypothetical protein
M440DRAFT_1012366	65.14	22.89	1.5081	2.5492e-06	1.0484e-05	-	hypothetical protein
M440DRAFT_1401303	3.16	27.38	-3.0669	2.5628e-06	1.0532e-05	-	S-adenosyl-L-methionine-dependent methyltransferase
M440DRAFT_1420572	35.29	88.42	-1.3219	2.7292e-06	1.1185e-05	-	heme oxygenase-like protein
M440DRAFT_1359796	97.62	39.93	1.2913	2.7511e-06	1.1267e-05	-	hypothetical protein
M440DRAFT_1427664	33.85	6.16	2.4964	2.7741e-06	1.1356e-05	-	hypothetical protein
M440DRAFT_1046588	79.64	31.73	1.3318	2.9221e-06	1.1933e-05	-	hypothetical protein
M440DRAFT_1401308	8.63	41.33	-2.2949	2.9553e-06	1.206e-05	-	ABC1-domain-containing protein
M440DRAFT_1401853	48.61	11.19	2.0948	3.0315e-06	1.2323e-05	-	hypothetical protein
M440DRAFT_233148	105.78	45.36	1.2224	3.0702e-06	1.2467e-05	-	hypothetical protein
M440DRAFT_66462	8.4	40.91	-2.2699	3.2402e-06	1.3144e-05	-	hypothetical protein
M440DRAFT_1234075	44.92	10.56	2.0633	3.5222e-06	1.418e-05	-	hypothetical protein
M440DRAFT_1426165	141.31	66.46	1.0934	3.5855e-06	1.4408e-05	-	hypothetical protein
M440DRAFT_1326262	113.24	51.18	1.1442	3.7044e-06	1.487e-05	-	family 9 carbohydrate esterase
M440DRAFT_1237210	5.31	30	-2.5014	3.7548e-06	1.5068e-05	-	hypothetical protein
M440DRAFT_1385855	74.76	27.99	1.4242	3.8198e-06	1.5307e-05	-	hypothetical protein
M440DRAFT_1473533	242.86	109.26	1.1566	3.9059e-06	1.5609e-05	-	hypothetical protein
M440DRAFT_1178540	125.53	55.55	1.1776	3.974e-06	1.5853e-05	-	hypothetical protein
M440DRAFT_1389179	7.6	35.98	-2.2839	4.1454e-06	1.6498e-05	-	hypothetical protein
M440DRAFT_1050710	89.65	33.31	1.44	4.1957e-06	1.6675e-05	-	NAD(P)-binding protein
M440DRAFT_1398550	63.72	135.63	-1.0926	4.2703e-06	1.696e-05	-	hypothetical protein
M440DRAFT_1342672	99.87	34.42	1.5472	4.3262e-06	1.717e-05	-	cytochrome P450
M440DRAFT_1145860	173.8	85.29	1.0257	4.3346e-06	1.7197e-05	-	hypothetical protein
M440DRAFT_1118530	48.93	109.14	-1.1637	4.4486e-06	1.7595e-05	-	hypothetical protein
M440DRAFT_1439828	12.41	44.72	-1.8405	4.5827e-06	1.8088e-05	-	hypothetical protein
M440DRAFT_t118	6.07	34.92	-2.5453	4.6003e-06	1.8151e-05	-	-
M440DRAFT_1405095	25.62	67.67	-1.3961	4.7223e-06	1.8589e-05	-	GroES-like protein
M440DRAFT_1431014	34.65	90.64	-1.3922	4.8321e-06	1.8988e-05	-	terpenoid cyclases/Protein prenyltransferase
M440DRAFT_275936	121.79	57.95	1.0705	5.0801e-06	1.9916e-05	-	hypothetical protein
M440DRAFT_1379605	11.31	45.8	-2.0488	5.1925e-06	2.0329e-05	-	hypothetical protein
M440DRAFT_1382023	3.71	27.48	-2.8281	5.3349e-06	2.0851e-05	-	purine and uridine phosphorylase
M440DRAFT_227139	328.6	158	1.0562	5.347e-06	2.0884e-05	-	hypothetical protein
Novel.6339	16.68	53.58	-1.6631	5.4261e-06	2.1165e-05	-	-
M440DRAFT_1388186	16.7	53.31	-1.6981	5.4763e-06	2.1339e-05	-	hypothetical protein
M440DRAFT_1469552	34.47	81.73	-1.247	5.4782e-06	2.1339e-05	-	hypothetical protein
M440DRAFT_1191174	38.95	9.26	2.0484	5.5655e-06	2.1664e-05	-	hypothetical protein
M440DRAFT_1469126	7.01	34.27	-2.2612	5.6025e-06	2.1794e-05	-	hypothetical protein
M440DRAFT_1343470	44.77	11.44	1.992	5.633e-06	2.1905e-05	-	sugar transporter
M440DRAFT_1339237	41.8	99.84	-1.2577	5.7338e-06	2.2274e-05	-	RING/U-box
M440DRAFT_1441193	5.72	29.79	-2.3987	5.9473e-06	2.3042e-05	-	DEAD-domain-containing protein
Novel.5552	89.87	35.44	1.3479	6.1368e-06	2.3705e-05	-	-
M440DRAFT_1012190	52.69	120.4	-1.1869	6.4318e-06	2.4762e-05	-	hypothetical protein
M440DRAFT_1456582	118.49	52.48	1.1808	6.4299e-06	2.4762e-05	-	terpenoid synthase
Novel.3174	55.67	17.66	1.6729	6.5612e-06	2.5218e-05	-	-
M440DRAFT_1078037	36.35	87.77	-1.2732	6.5776e-06	2.5264e-05	-	MFS general substrate transporter
M440DRAFT_1043754	60.33	21.24	1.5105	6.5939e-06	2.531e-05	-	hypothetical protein
M440DRAFT_110903	20.17	59.7	-1.5616	6.6917e-06	2.566e-05	-	hypothetical protein
Novel.8647	70.22	24.03	1.5473	6.7095e-06	2.5714e-05	-	-
M440DRAFT_1066401	17.07	52.89	-1.6276	6.8052e-06	2.606e-05	-	hypothetical protein
M440DRAFT_1318906	50.72	13.09	1.9151	6.8137e-06	2.6084e-05	-	hypothetical protein
M440DRAFT_116784	68.88	141.57	-1.0453	6.9349e-06	2.6495e-05	-	hypothetical protein
M440DRAFT_1470372	45.85	108.02	-1.2502	7.177e-06	2.7366e-05	-	hypothetical protein
M440DRAFT_1400898	117.06	52.14	1.1767	7.2517e-06	2.7633e-05	-	WD40 repeat-like protein
M440DRAFT_1439435	21.48	60.54	-1.4885	7.2663e-06	2.767e-05	-	hypothetical protein
M440DRAFT_52879	30.23	83.98	-1.4872	7.5513e-06	2.8708e-05	-	MFS general substrate transporter
M440DRAFT_1469291	74.57	26.54	1.5027	7.6074e-06	2.8893e-05	-	hypothetical protein
M440DRAFT_1373932	73.21	26.8	1.4577	7.6276e-06	2.896e-05	-	ClpP/crotonase
Novel.10214	35.89	8.94	2.0117	7.6527e-06	2.9046e-05	-	-
M440DRAFT_1396959	7.23	35.11	-2.2816	7.689e-06	2.9174e-05	-	hypothetical protein
M440DRAFT_1139692	53.1	18.05	1.5553	7.7288e-06	2.9306e-05	-	hypothetical protein
M440DRAFT_1405433	126.58	61.33	1.0483	7.9687e-06	3.0176e-05	-	hypothetical protein
M440DRAFT_208047	45.95	12.67	1.8324	8.0747e-06	3.0548e-05	-	amidase
M440DRAFT_1014229	3.54	26.05	-2.9464	8.0799e-06	3.0557e-05	-	hypothetical protein
M440DRAFT_329082	9.71	39.69	-2.0391	8.1125e-06	3.067e-05	-	hypothetical protein
M440DRAFT_208750	123.19	57.22	1.1036	8.1431e-06	3.0766e-05	-	hypothetical protein
M440DRAFT_1343490	1.8	21.86	-3.6895	8.1659e-06	3.0842e-05	-	hypothetical protein
M440DRAFT_178373	31.61	6.36	2.3278	8.3864e-06	3.1634e-05	-	hypothetical protein
M440DRAFT_1442429	36.04	8.83	2.0269	8.4502e-06	3.1864e-05	-	hypothetical protein
M440DRAFT_1367981	134.01	52.99	1.3334	8.6623e-06	3.2632e-05	-	hypothetical protein
M440DRAFT_1426815	89.99	25.15	1.8387	8.6806e-06	3.269e-05	-	hypothetical protein
Novel.6746	144.46	62.48	1.208	8.7304e-06	3.2867e-05	-	-
M440DRAFT_309948	31.72	5.7	2.4532	8.7855e-06	3.3053e-05	-	hypothetical protein
Novel.8372	12.86	0	6.1498	8.9442e-06	3.3617e-05	-	-
M440DRAFT_1056674	9.99	41.76	-2.0481	9.0178e-06	3.3882e-05	-	purine and uridine phosphorylase
M440DRAFT_1432261	51.95	108.95	-1.0689	9.044e-06	3.397e-05	-	hypothetical protein
M440DRAFT_1397812	30.05	6.04	2.3353	9.2045e-06	3.4483e-05	-	NAD(P)-binding protein
M440DRAFT_1106462	299.15	139.42	1.0987	9.2342e-06	3.4583e-05	-	hypothetical protein
M440DRAFT_1045078	56.6	18.82	1.598	9.5013e-06	3.5549e-05	-	hypothetical protein
M440DRAFT_1398848	29.39	5.28	2.4892	9.6141e-06	3.5948e-05	-	hypothetical protein
Novel.3520	105.92	48.38	1.1278	1.0039e-05	3.7452e-05	-	-
M440DRAFT_1387072	54.56	122.76	-1.1645	1.0069e-05	3.7552e-05	-	enolase C-terminal domain-like protein
M440DRAFT_1260943	7.28	38.87	-2.3587	1.0296e-05	3.8385e-05	-	hypothetical protein
M440DRAFT_1437203	53.5	17.14	1.6512	1.0632e-05	3.9587e-05	-	hypothetical protein
M440DRAFT_1249922	54.94	19.26	1.522	1.0794e-05	4.0179e-05	-	hypothetical protein
M440DRAFT_259724	149.23	70.75	1.0778	1.0846e-05	4.0333e-05	-	hypothetical protein
M440DRAFT_1383672	281.92	137.12	1.0435	1.1097e-05	4.1198e-05	-	hypothetical protein
M440DRAFT_1232888	13.69	48.25	-1.8308	1.1237e-05	4.1681e-05	-	hypothetical protein
Novel.8891	16.21	53.36	-1.7096	1.1277e-05	4.1802e-05	-	-
M440DRAFT_1401995	37.8	93.28	-1.3107	1.1292e-05	4.1844e-05	-	putative xylose permease
M440DRAFT_1403569	76.21	30.87	1.3186	1.163e-05	4.3041e-05	-	GMC oxidoreductase
M440DRAFT_1406334	29686.3	9765.36	1.6041	1.163e-05	4.3041e-05	-	MFS general substrate transporter
M440DRAFT_1437599	15.52	48.97	-1.6709	1.1638e-05	4.3055e-05	-	hypothetical protein
M440DRAFT_1385150	36.73	89	-1.2766	1.1806e-05	4.362e-05	-	hypothetical protein
M440DRAFT_1364848	36.99	86.59	-1.2385	1.1825e-05	4.3666e-05	-	hypothetical protein
M440DRAFT_1405647	14.91	47.66	-1.6741	1.2366e-05	4.5575e-05	-	hypothetical protein
M440DRAFT_1471892	22.22	64.06	-1.5498	1.2437e-05	4.5779e-05	-	CoA-transferase family III
M440DRAFT_1321736	63.19	20.27	1.6517	1.2455e-05	4.5829e-05	-	hypothetical protein
M440DRAFT_1435170	141.56	68.07	1.059	1.2479e-05	4.589e-05	-	hypothetical protein
M440DRAFT_1466862	3.09	23.21	-2.9536	1.2638e-05	4.6416e-05	-	hypothetical protein
M440DRAFT_1392331	194.48	92.48	1.0724	1.2843e-05	4.7151e-05	-	hypothetical protein
M440DRAFT_1325991	52.56	115.13	-1.1198	1.305e-05	4.7865e-05	-	N-terminal binuclear Zn cluster-containing/DNA binding domain-containing protein
M440DRAFT_1363977	44.93	11.59	1.9497	1.3071e-05	4.7927e-05	-	FAD/NAD(P)-binding domain-containing protein
M440DRAFT_1353350	2.94	23.21	-2.9629	1.3284e-05	4.8663e-05	-	alpha/beta-hydrolase
M440DRAFT_1371626	60.74	21.26	1.5042	1.3499e-05	4.9388e-05	-	NAD(P)-binding protein
M440DRAFT_1398202	0.72	20.71	-4.9612	1.4121e-05	5.1452e-05	-	hypothetical protein
M440DRAFT_1386974	99.39	43.35	1.2072	1.4145e-05	5.1509e-05	-	hypothetical protein
M440DRAFT_1418382	72.36	29.59	1.305	1.4728e-05	5.353e-05	-	Phosphoenolpyruvate/pyruvate domain-containing protein
M440DRAFT_1433364	240.35	109.42	1.1335	1.4982e-05	5.4416e-05	-	hypothetical protein
M440DRAFT_1326339	35.46	92.67	-1.4035	1.5097e-05	5.4769e-05	-	hypothetical protein
M440DRAFT_1377548	3.32	23.67	-2.8399	1.526e-05	5.5342e-05	-	alpha/beta-hydrolase
M440DRAFT_1040024	60.48	22.37	1.4304	1.5302e-05	5.5446e-05	-	hypothetical protein
M440DRAFT_1335824	36.82	7.86	2.2577	1.5442e-05	5.5914e-05	-	NAD(P)-binding protein
M440DRAFT_1401914	83.35	32.7	1.3657	1.5471e-05	5.6002e-05	-	hypothetical protein
M440DRAFT_1364999	24.82	67.77	-1.4582	1.5511e-05	5.611e-05	-	hypothetical protein
M440DRAFT_1258640	15.95	50.96	-1.684	1.5787e-05	5.709e-05	-	hypothetical protein
M440DRAFT_1096379	19.98	60.56	-1.6008	1.6227e-05	5.8535e-05	-	hypothetical protein
M440DRAFT_1373923	66.86	21.24	1.6453	1.6527e-05	5.9561e-05	-	glycoside hydrolase family 2 protein
M440DRAFT_1427389	18.47	0.37	5.7064	1.6807e-05	6.0515e-05	-	hypothetical protein
Novel.1340	121.41	58.24	1.0539	1.6838e-05	6.0609e-05	-	-
[truncated: 621 more rows]
