# Supplementary material for: Integrative transcriptome and proteome analyses of Trichoderma longibrachiatum LC and its cellulase hyper-producing mutants generated by heavy ion mutagenesis reveal the key genes involved in cellulolytic enzymes regulation
Source: Biotechnol Biofuels Bioprod. 2022 Jun 3;15:63. doi: 10.1186/s13068-022-02161-7 (PMC9166314; doi:10.1186/s13068-022-02161-7)
Supplement: Supplementary file 5 — Additional file 5: Table S5. Gene differentially expressed analysis results of LC-M4_vs_LC. [file 13068_2022_2161_MOESM5_ESM.xlsx]

## Sheet: Table S4 Gene differentially ex
gene_id	LC-M16_readcount	LC_readcount	log2FoldChange	pvalue	padj	symbol	description
M440DRAFT_1334905	452.06	24349.2	-5.7534	0	0	-	UPF0052-domain-containing protein
M440DRAFT_1336572	344.64	19123	-5.7956	0	0	-	hypothetical protein
M440DRAFT_1399278	778.84	27474.7	-5.1418	3.5415e-279	1.3647e-275	-	hypothetical protein
M440DRAFT_1402167	66.29	4860.98	-6.2045	1.0067e-274	2.9093e-271	-	FAD/NAD(P)-binding domain-containing protein
M440DRAFT_1324197	122.8	3646.81	-4.8895	2.5237e-245	5.8348e-242	-	hypothetical protein
M440DRAFT_1319888	411.13	9315.8	-4.5032	8.5192e-187	1.6414e-183	-	DUF1183-domain-containing protein
M440DRAFT_1158211	1494.91	14905.3	-3.3187	1.4145e-182	2.336e-179	-	ER-resident thioredoxin protein
M440DRAFT_1337801	167.93	2536.13	-3.9101	1.0882e-181	1.5725e-178	-	MFS general substrate transporter
M440DRAFT_1398220	66.47	1642.41	-4.6232	1.5072e-172	1.9359e-169	-	acyl-CoA N-acyltransferase
M440DRAFT_1405546	126.07	3972.1	-4.9766	7.2166e-172	8.3423e-169	-	ER glutathione S transferase
M440DRAFT_1406814	82.47	2255.36	-4.7692	2.1338e-170	2.2425e-167	-	acyl-CoA N-acyltransferase
M440DRAFT_1062706	112.27	3068.89	-4.7684	5.6926e-166	5.4839e-163	-	GPI-anchored wall transfer protein 1
M440DRAFT_1342022	70.95	4425.48	-5.9512	3.0825e-161	2.7411e-158	-	hypothetical protein
M440DRAFT_1402025	3096	170.78	4.178	4.0748e-161	3.3646e-158	-	hypothetical protein
M440DRAFT_1439376	160.91	3939.01	-4.6107	5.612e-161	4.325e-158	-	hypothetical protein
M440DRAFT_1352307	4476.61	45128.1	-3.3336	2.7634e-159	1.9966e-156	-	protein transport protein sec61 alpha subunit
M440DRAFT_1349891	533.61	6507.04	-3.6075	7.8633e-158	5.347e-155	-	UAA transporter
M440DRAFT_1402365	1483.01	18025.2	-3.604	2.0567e-157	1.3209e-154	-	ER-resident heat shock protein
M440DRAFT_1399873	2863.44	155.85	4.2064	4.726e-157	2.8754e-154	-	hypothetical protein
M440DRAFT_1401064	30203.9	299079	-3.3078	3.5262e-147	2.0382e-144	-	heat shock protein 70
M440DRAFT_1355101	647.09	8699.5	-3.7501	1.1068e-144	6.0927e-142	-	hypothetical protein
M440DRAFT_1432211	588.81	4193.02	-2.8334	7.0826e-136	3.7216e-133	-	DnaJ-domain-containing protein
M440DRAFT_1328625	2006.25	23750.5	-3.5649	2.6746e-134	1.3443e-131	-	N-terminal binuclear Zn cluster-containing protein
M440DRAFT_1399156	686.85	4900.62	-2.834	1.0425e-131	5.0213e-129	-	UBC-like protein
M440DRAFT_1422466	777.52	10374.3	-3.7368	5.6223e-122	2.5998e-119	-	hypothetical protein
M440DRAFT_1370704	5559.53	41693.7	-2.9069	2.8301e-120	1.2583e-117	-	hypothetical protein
M440DRAFT_1406768	629.26	5360.02	-3.0891	6.7897e-118	2.907e-115	-	hypothetical protein
M440DRAFT_1334090	101.56	2951.46	-4.847	7.981e-117	3.295e-114	-	catalase
M440DRAFT_1431741	951.68	65.02	3.8667	2.3723e-116	9.4564e-114	-	hypothetical protein
M440DRAFT_66870	437.14	3860.85	-3.1429	2.8072e-116	1.0817e-113	-	hypothetical protein
M440DRAFT_1390427	967.86	8293.53	-3.0989	7.3647e-115	2.7463e-112	-	PNTB-domain-containing protein
M440DRAFT_1437172	1007.88	7392.93	-2.8744	1.8091e-114	6.5353e-112	-	hypothetical protein
M440DRAFT_1323418	353.05	6303.13	-4.1544	2.5373e-113	8.8881e-111	-	P-loop containing nucleoside triphosphate hydrolase protein
M440DRAFT_1434316	11551.1	948.04	3.6077	7.6112e-112	2.5878e-109	-	glycoside hydrolase family 3 protein
M440DRAFT_1437042	1536.23	14102.3	-3.1979	3.4316e-111	1.1334e-108	-	hypothetical protein
M440DRAFT_1434708	113.72	1361	-3.5825	9.8181e-111	3.1527e-108	-	FAD/NAD(P)-binding domain-containing protein
M440DRAFT_1404378	6135.24	604.9	3.3416	1.9451e-109	6.077e-107	-	hypothetical protein
M440DRAFT_1396153	362.66	2663.14	-2.8736	1.9097e-108	5.8095e-106	-	hypothetical protein
M440DRAFT_1333582	72.71	1519.89	-4.3886	2.5578e-108	7.5815e-106	-	hypothetical protein
M440DRAFT_1436833	1453.54	8164.41	-2.4906	1.9449e-105	5.6209e-103	-	SURF4-domain-containing protein
M440DRAFT_1429841	90.64	950.53	-3.3883	2.2522e-104	6.3502e-102	-	hypothetical protein
M440DRAFT_1403229	4439.67	480.93	3.2071	2.3414e-104	6.4443e-102	-	hypothetical protein
M440DRAFT_1324616	664.51	6283.77	-3.24	4.3374e-104	1.1661e-101	-	CBP4-domain-containing protein
M440DRAFT_66627	34670.7	5516.39	2.6521	8.4243e-104	2.2133e-101	-	carbohydrate-binding module family 1 protein
M440DRAFT_1421885	1390.63	10188.1	-2.8735	2.1174e-103	5.4393e-101	-	protein translocase SEC6
M440DRAFT_1389492	5818.94	45510.3	-2.9676	2.6437e-103	6.6437e-101	-	calnexin
M440DRAFT_1337404	1195.59	8010.01	-2.745	4.2596e-103	1.0477e-100	-	hypothetical protein
M440DRAFT_169963	394.47	3524.43	-3.1598	1.2154e-102	2.9272e-100	-	hypothetical protein
M440DRAFT_53927	697.18	4452.46	-2.6766	1.5871e-102	3.7442e-100	-	Pkr1-domain-containing protein
M440DRAFT_1420825	828.27	42.2	4.3034	2.5102e-101	5.8035e-99	-	hexose transporter-like protein
M440DRAFT_1328543	80.04	1155.18	-3.8416	2.6755e-101	6.0644e-99	-	hypothetical protein
M440DRAFT_1297637	274.33	2825.69	-3.3617	8.7958e-101	1.9554e-98	-	hypothetical protein
M440DRAFT_1439221	102348	12424.1	3.0423	1.9377e-100	4.2263e-98	-	glycoside hydrolase family 5 protein
M440DRAFT_1394562	80373.1	11960	2.7485	9.8082e-100	2.0997e-97	-	glycoside hydrolase family 12 protein
M440DRAFT_1205825	1150.9	6912.47	-2.5861	1.2278e-99	2.5806e-97	-	protein transporter SEC24
M440DRAFT_360961	88.94	1640.01	-4.2022	1.3355e-99	2.7569e-97	-	hypothetical protein
M440DRAFT_1321262	2691.91	224.74	3.5786	3.3699e-99	6.8344e-97	-	carbohydrate-binding module family 24 protein
M440DRAFT_1324875	1760.22	91.82	4.2608	3.6529e-99	7.2805e-97	-	MFS general substrate transporter
M440DRAFT_1325061	1748.01	8965.8	-2.3583	7.5547e-99	1.4802e-96	-	translocation protein
M440DRAFT_1397088	201.44	1573.84	-2.9655	9.5075e-98	1.8318e-95	-	beta-lactamase/transpeptidase-like protein
M440DRAFT_1420114	1194.86	11326.1	-3.2458	2.0309e-96	3.8487e-94	-	hypothetical protein
M440DRAFT_1182997	17.74	1173.87	-6.0273	2.0673e-94	3.8545e-92	-	hypothetical protein
M440DRAFT_1343167	812.21	6338.56	-2.963	1.0559e-93	1.9376e-91	-	hypothetical protein
M440DRAFT_1420730	72.1	1316.74	-4.1882	7.4686e-93	1.349e-90	-	tRNA isopentenyltransferase
M440DRAFT_1420650	45.88	1104.11	-4.5868	9.4171e-93	1.6748e-90	-	acyl-CoA N-acyltransferase
M440DRAFT_1343409	3436.96	264.44	3.7029	2.6275e-92	4.602e-90	-	nagb/rpia/CoA transferase-like protein
M440DRAFT_1054	623.45	5308.77	-3.0917	4.5082e-92	7.7784e-90	-	hypothetical protein
M440DRAFT_1339654	560.12	3449.03	-2.6217	1.4491e-91	2.4635e-89	-	ER membrane protein
M440DRAFT_3251	11015.7	1510.66	2.8667	2.1109e-91	3.5365e-89	-	hypothetical protein
M440DRAFT_1388237	858.74	4633.29	-2.4299	3.2801e-91	5.4168e-89	-	FAD/NAD(P)-binding domain-containing protein
M440DRAFT_1424215	221.16	1747.82	-2.9787	1.1046e-90	1.7985e-88	-	microsomal signal peptidase subunit
M440DRAFT_1325300	127.53	1231.37	-3.2705	3.5813e-89	5.75e-87	-	Got1-domain-containing protein
M440DRAFT_1404259	1612.93	6722.91	-2.0593	3.681e-89	5.8291e-87	-	Pre protein translocase Sec Sec61-beta subunit
M440DRAFT_1163004	202.15	1851.51	-3.1949	6.3554e-89	9.9282e-87	-	hypothetical protein
M440DRAFT_4628	6493.86	31876.8	-2.2954	5.0032e-88	7.7116e-86	-	ADP-ribosylation factor GTPase of the ras superfamily
M440DRAFT_1229389	2671.27	187.06	3.8361	6.0372e-87	9.1829e-85	-	hypothetical protein
M440DRAFT_1339820	97.24	1733.87	-4.1592	2.6576e-86	3.9898e-84	-	cysteine proteinase
M440DRAFT_361188	947.67	4773.52	-2.3326	2.7031e-85	4.0062e-83	-	hypothetical protein
M440DRAFT_1345990	1099.15	7921.1	-2.8486	7.4264e-84	1.0867e-81	-	glycosyltransferase family 66 protein
M440DRAFT_1402300	528.16	3287.49	-2.6385	1.5263e-83	2.2056e-81	-	guanine nucleotide exchange factor-like protein
M440DRAFT_1399781	710.65	4949.22	-2.8011	1.8086e-83	2.5812e-81	-	metallopeptidase
M440DRAFT_1396316	1252.49	5783.88	-2.2076	2.9686e-83	4.185e-81	-	concanavalin A-like lectin/glucanase
M440DRAFT_239883	621.75	5387.63	-3.116	7.2935e-83	1.0158e-80	-	hypothetical protein
M440DRAFT_1440737	41405.7	6622.67	2.6445	1.0457e-82	1.4391e-80	-	galactose permease
M440DRAFT_1357194	2132.93	9538.67	-2.1613	1.7413e-82	2.3682e-80	-	protein translocation complex component
M440DRAFT_1400231	88.57	810.25	-3.2055	1.8319e-81	2.4624e-79	-	S-adenosyl-L-methionine dependent methyltransferase
M440DRAFT_1346203	583.34	2964.39	-2.3445	6.7095e-81	8.9152e-79	-	DUF1692-domain-containing protein
M440DRAFT_1430792	778.14	9.47	6.3893	2.0666e-80	2.7148e-78	-	FAD/NAD(P)-binding domain-containing protein
M440DRAFT_1465805	2374.94	12518.1	-2.3986	9.5659e-80	1.2425e-77	-	inorganic phosphate transport PHO88
M440DRAFT_1405026	2075.35	305.18	2.7621	3.0915e-79	3.9709e-77	-	carbohydrate-binding module family 42 protein
M440DRAFT_1405702	709.05	3765.72	-2.4097	1.3805e-78	1.7537e-76	-	translocation protein SEC72
M440DRAFT_1466320	327.92	2020.3	-2.6254	6.6107e-78	8.3065e-76	-	hypothetical protein
M440DRAFT_1397114	6907.39	1233.39	2.4854	8.5649e-78	1.0646e-75	-	glycoside hydrolase family 62 protein
M440DRAFT_1349720	929.02	4903.36	-2.3999	8.8631e-78	1.09e-75	-	hypothetical protein
M440DRAFT_1406518	1468.78	159.53	3.2013	4.5246e-77	5.5058e-75	-	Ctr-domain-containing protein
Novel.8086	207.78	1247.31	-2.591	7.7131e-77	9.2879e-75	-	-
M440DRAFT_6852	701.11	3588.75	-2.3577	9.0398e-77	1.0773e-74	-	hypothetical protein
M440DRAFT_1441661	219.86	1674.86	-2.9272	4.2322e-75	4.9922e-73	-	SPC25-domain-containing protein
M440DRAFT_1324380	319.3	2879.3	-3.1696	1.1153e-74	1.3023e-72	-	P-loop containing nucleoside triphosphate hydrolase protein
M440DRAFT_1340781	1702.75	7922.92	-2.2178	2.1005e-74	2.4282e-72	-	glycosyltransferase family 39 protein
M440DRAFT_1341766	850.69	4375.7	-2.3626	5.3873e-74	6.1661e-72	-	hypothetical protein
M440DRAFT_1379413	223.16	1246.26	-2.48	1.0732e-73	1.2163e-71	-	hypothetical protein
M440DRAFT_1337645	1153.63	6289.49	-2.4461	3.0392e-72	3.411e-70	-	hypothetical protein
M440DRAFT_1333319	747.02	71.74	3.3789	6.4078e-72	7.1225e-70	-	hypothetical protein
M440DRAFT_1363237	566.25	2736.05	-2.273	8.507e-72	9.3658e-70	-	hypothetical protein
M440DRAFT_1363524	461.39	2215.44	-2.2653	9.7771e-72	1.0663e-69	-	hypothetical protein
M440DRAFT_1436769	1691.48	8433.45	-2.3175	2.565e-71	2.7712e-69	-	hypothetical protein
M440DRAFT_1325647	8036.53	691.49	3.5393	2.7822e-71	2.9779e-69	-	hypothetical protein
M440DRAFT_1442430	76.66	818.1	-3.426	5.267e-71	5.5859e-69	-	hypothetical protein
M440DRAFT_1396888	125984	19000.2	2.7292	7.2144e-71	7.5817e-69	-	lytic polysaccharide monooxygenase
M440DRAFT_1404533	1891.42	8011.69	-2.0825	1.8191e-70	1.8945e-68	-	hypothetical protein
M440DRAFT_1390091	20367.4	2169.96	3.2306	1.1914e-69	1.2297e-67	-	hypothetical protein
M440DRAFT_1361204	1267.13	5202.48	-2.0378	1.3917e-69	1.4237e-67	-	Rhodanese-like protein
M440DRAFT_289835	1375.18	4905.26	-1.8346	1.4179e-69	1.4378e-67	-	Ureohydrolase
M440DRAFT_1419735	342.13	2484.87	-2.8592	3.4308e-69	3.4487e-67	-	glycosyltransferase family 22 protein
M440DRAFT_65547	2896.09	13813.7	-2.2545	7.0006e-69	6.9765e-67	-	hypothetical protein
M440DRAFT_1099538	9.8	536.8	-5.7752	1.1745e-68	1.1604e-66	-	hypothetical protein
M440DRAFT_1332474	725188	129867	2.4813	1.7636e-68	1.7277e-66	-	carbohydrate-binding module family 1 protein
M440DRAFT_1397824	554.17	57.2	3.2838	3.857e-68	3.7468e-66	-	putative isomerase YbhE
M440DRAFT_345264	47.85	915.39	-4.2461	1.8291e-67	1.7621e-65	-	MFS general substrate transporter
M440DRAFT_22351	518.8	2328.01	-2.167	2.1404e-67	2.0449e-65	-	hypothetical protein
M440DRAFT_1396179	22077.1	5168.92	2.0947	6.776e-67	6.4206e-65	-	hypothetical protein
M440DRAFT_1436872	275.62	1497.85	-2.444	7.9905e-66	7.5098e-64	-	hypothetical protein
M440DRAFT_1375853	108.86	1191.86	-3.4476	1.2671e-65	1.1812e-63	-	hypothetical protein
M440DRAFT_1441016	1523.26	190.3	2.9991	2.6641e-65	2.4638e-63	-	N-terminal fungal transcription regulatory domain-containing protein
M440DRAFT_1387892	250.02	1321.5	-2.4039	3.3669e-65	3.089e-63	-	defender against death DAD protein
M440DRAFT_1304542	172.84	1159.53	-2.7408	7.3959e-65	6.732e-63	-	Co-chaperone Hsc20
M440DRAFT_1324681	1374.74	5083.32	-1.8867	1.493e-64	1.3484e-62	-	ArfGap-domain-containing protein
M440DRAFT_1404183	32455.6	7129.5	2.1866	2.4361e-64	2.183e-62	-	carbohydrate-binding module family 1 protein
M440DRAFT_1402014	171851	35967.5	2.2564	3.0326e-64	2.6966e-62	-	glycoside hydrolase family 6 protein
M440DRAFT_1423607	936.57	5881.19	-2.6522	5.047e-64	4.4537e-62	-	hypothetical protein
M440DRAFT_1324064	2548.33	291.34	3.1282	7.9497e-64	6.962e-62	-	hypothetical protein
M440DRAFT_1396649	159.62	1209.37	-2.9221	1.3629e-63	1.1846e-61	-	HAD-like protein
M440DRAFT_1396105	1791.03	6517.31	-1.8638	1.4743e-63	1.2719e-61	-	calcium P-type ATPase-like protein
M440DRAFT_1401527	361.27	1726.36	-2.2572	1.3266e-62	1.136e-60	-	secretory component protein-like protein
M440DRAFT_1329019	152.07	1322.51	-3.1167	1.81e-62	1.5385e-60	-	hypothetical protein
M440DRAFT_1402921	6527.48	1389.14	2.2329	4.7713e-62	4.026e-60	-	hypothetical protein
M440DRAFT_1417754	363.99	2073.16	-2.5092	8.32e-62	6.9695e-60	-	hypothetical protein
M440DRAFT_1401972	6024.33	1053.79	2.516	8.8827e-62	7.3874e-60	-	hypothetical protein
M440DRAFT_16127	3300.35	11077.9	-1.7468	1.0361e-61	8.5555e-60	-	NAD-dependent glutamate dehydrogenase
M440DRAFT_1328239	630.54	3360.23	-2.4131	1.5684e-61	1.2859e-59	-	cleft lip and palate transmembrane 1
M440DRAFT_1333797	251.28	1195.7	-2.2509	1.8242e-61	1.4851e-59	-	Yos1-like protein
M440DRAFT_64036	759.02	114.6	2.7304	1.9409e-61	1.569e-59	-	family 76 glycoside hydrolase
M440DRAFT_1388372	2106.65	8148.82	-1.9516	2.0088e-61	1.6126e-59	-	glycosyltransferase family 39 protein
M440DRAFT_1399494	442.26	1797.08	-2.0233	2.1811e-61	1.7388e-59	-	hypothetical protein
M440DRAFT_1052792	2962.25	436.82	2.7621	3.1331e-61	2.4807e-59	-	hypothetical protein
M440DRAFT_1471163	698.91	3119.67	-2.1604	6.2845e-61	4.9421e-59	-	ER membrane protein
M440DRAFT_1390069	2796.97	344.17	3.0252	6.9869e-61	5.4573e-59	-	hypothetical protein
M440DRAFT_1399208	5.67	731.87	-7.015	1.1785e-60	9.1429e-59	-	hypothetical protein
M440DRAFT_1329206	37055.6	8252.35	2.1668	1.3642e-60	1.0514e-58	-	carbohydrate-binding module family 1 protein
M440DRAFT_1406636	2198.93	433.41	2.3437	1.4789e-60	1.1322e-58	-	Metallo-hydrolase/oxidoreductase
M440DRAFT_1400179	757.25	3296.73	-2.1233	2.1758e-60	1.6548e-58	-	Dolichyl-phosphate-mannosyl transferase
M440DRAFT_1044	2116.89	289.14	2.8749	6.0305e-60	4.5563e-58	-	general substrate transporter
M440DRAFT_1421021	143.63	1127.89	-2.9735	1.4727e-59	1.1055e-57	-	hypothetical protein
M440DRAFT_1324474	99.97	829.73	-3.0521	1.7984e-59	1.3413e-57	-	glycosyltransferase family 33 protein
M440DRAFT_1397533	7041.99	1337.59	2.3968	2.7538e-59	2.0406e-57	-	hypothetical protein
M440DRAFT_1405240	240.54	1261.77	-2.3906	3.8476e-59	2.833e-57	-	transmembrane protein
M440DRAFT_1140320	73.31	565.07	-2.9537	2.4193e-58	1.7701e-56	-	hypothetical protein
M440DRAFT_1261456	162.71	1130.27	-2.8038	3.9132e-58	2.845e-56	-	hypothetical protein
M440DRAFT_1427135	133.89	1207.93	-3.1665	3.3137e-57	2.3942e-55	-	hypothetical protein
M440DRAFT_1436845	1635.03	294.22	2.4758	1.1995e-56	8.6126e-55	-	G-protein coupled receptor
M440DRAFT_1341720	433.82	1719.38	-1.9861	1.423e-56	1.0155e-54	-	acyltransferase-domain-containing protein
M440DRAFT_1399245	4530.73	46.72	6.5996	1.4538e-56	1.0311e-54	-	hypothetical protein
M440DRAFT_9195	306.29	1504.6	-2.3002	2.053e-56	1.4471e-54	-	putative GprK-type G-protein coupled receptor protein
M440DRAFT_1383860	816.18	3797.4	-2.217	4.7556e-56	3.3318e-54	-	Dolichyl-diphosphooligosaccharide-protein glycosyltransferase 48kDa subunit
M440DRAFT_1324193	1450.68	4752.59	-1.7124	5.198e-56	3.6198e-54	-	hypothetical protein
M440DRAFT_1435085	4965.02	595.73	3.0601	1.1128e-55	7.7028e-54	-	lytic polysaccharide monooxygenase
M440DRAFT_1399551	861.61	2862.08	-1.7312	2.8258e-55	1.9444e-53	-	hypothetical protein
M440DRAFT_1432665	2435.71	10187.9	-2.0643	3.0315e-55	2.0736e-53	-	cation pump%2C Ca2+ pump
M440DRAFT_1329232	1007.4	3575.76	-1.8272	5.145e-55	3.4986e-53	-	hypothetical protein
M440DRAFT_1425526	198.39	956.32	-2.2707	5.2717e-55	3.5638e-53	-	hypothetical protein
M440DRAFT_366438	62.72	550.69	-3.1192	5.542e-55	3.7248e-53	-	manganese and iron superoxide dismutase
M440DRAFT_1419843	2086.34	6821.11	-1.7093	9.616e-55	6.4255e-53	-	hypothetical protein
M440DRAFT_1396958	44.81	603.37	-3.746	3.0666e-54	2.0373e-52	-	hypothetical protein
M440DRAFT_1393967	8616.26	2698.01	1.6755	3.243e-54	2.1422e-52	-	glycerol kinase-like protein
M440DRAFT_1461217	2628.48	9717.86	-1.887	7.6703e-54	5.038e-52	-	translocon-associated protein%2C alpha subunit
M440DRAFT_1472772	28.84	450.01	-3.9487	1.2748e-53	8.326e-52	-	hypothetical protein
M440DRAFT_1401460	30406.9	5697.76	2.416	1.4045e-53	9.1214e-52	-	hypothetical protein
M440DRAFT_1389985	3126.34	14571.3	-2.2209	1.4684e-53	9.483e-52	-	Myo-inositol-1-phosphate synthase
M440DRAFT_1397397	1147.88	3797.46	-1.7256	1.6226e-53	1.0421e-51	-	coatamer complex%2C gamma subunit
M440DRAFT_1435257	364.48	1488.97	-2.0329	2.4739e-53	1.58e-51	-	hypothetical protein
M440DRAFT_1418975	16725.4	54928.9	-1.7155	2.56e-53	1.626e-51	-	hypothetical protein
M440DRAFT_1392783	1184.87	4048.8	-1.7725	2.8235e-53	1.7836e-51	-	coatomer complex%2C delta subunit
M440DRAFT_1438553	206.18	1198.35	-2.5379	3.0174e-53	1.8957e-51	-	phosducin
M440DRAFT_561	458.45	2656.91	-2.5344	3.9239e-53	2.4519e-51	-	eukaryotic phosphomannomutase
M440DRAFT_1405018	295.39	16.04	4.214	5.3143e-53	3.3029e-51	-	hypothetical protein
M440DRAFT_1436467	189.48	1420.76	-2.8982	7.6286e-53	4.7159e-51	-	MFS general substrate transporter
M440DRAFT_1045486	725.83	153.98	2.2356	1.0408e-52	6.3996e-51	-	hypothetical protein
M440DRAFT_1464388	2039.91	9112.96	-2.1595	1.2181e-52	7.4506e-51	-	ER-resident thioredoxin protein
M440DRAFT_1438419	774.58	3114.79	-2.0068	1.6825e-52	1.0237e-50	-	nuclear pore complex%2C component sec13
M440DRAFT_1355084	366.74	1692.69	-2.2043	5.6454e-52	3.4168e-50	-	electron transport protein
M440DRAFT_57558	430.52	1692.6	-1.9747	7.8974e-52	4.7549e-50	-	WD40 repeat-like protein
M440DRAFT_1399230	3251.05	465.88	2.8029	1.9643e-51	1.1765e-49	-	hypothetical protein
M440DRAFT_1393433	755.6	3050.04	-2.0117	2.2476e-51	1.3393e-49	-	DUF1531-domain-containing protein
M440DRAFT_275027	76.62	700.51	-3.186	3.1339e-51	1.8578e-49	-	hypothetical protein
M440DRAFT_1387988	869.5	3540.8	-2.0249	3.8532e-51	2.2726e-49	-	hypothetical protein
M440DRAFT_1331977	2099.15	7184.99	-1.775	5.1843e-51	3.0421e-49	-	hypothetical protein
M440DRAFT_1329096	364.31	2309.24	-2.6615	7.1413e-51	4.1693e-49	-	family 63 glycoside hydrolase
M440DRAFT_1428884	84698.9	18148.2	2.2225	7.651e-51	4.4445e-49	-	carbohydrate-binding module family 1 protein
M440DRAFT_1325168	1729.29	5736.82	-1.7296	9.1738e-51	5.3024e-49	-	NADPH cytochrome P450 oxidoreductase
M440DRAFT_1357485	143.52	803.09	-2.4818	1.2812e-50	7.3685e-49	-	hypothetical protein
M440DRAFT_1399212	2539.31	547.44	2.2144	1.2984e-50	7.4305e-49	-	hypothetical protein
M440DRAFT_1434497	1682.04	7585.46	-2.1724	3.599e-50	2.0495e-48	-	vesicle coatomer complex%2C alpha subunit
M440DRAFT_1391724	1959.64	7287.44	-1.8948	3.9048e-50	2.2127e-48	-	glycosyltransferase family 39 protein
M440DRAFT_1324497	835.89	2993.44	-1.8395	9.6923e-50	5.4655e-48	-	root hair defective 3 GTP-binding protein
M440DRAFT_5564	1050.91	182.79	2.5233	1.1533e-49	6.4718e-48	-	NAD(P)-binding protein
M440DRAFT_1401669	21353.6	3157.1	2.7581	1.5965e-49	8.9157e-48	-	carbohydrate-binding module family 1 protein
M440DRAFT_1419633	3090	720.03	2.1023	4.45e-49	2.4732e-47	-	UPF0061-domain-containing protein
M440DRAFT_1423036	12754.8	4080.89	1.6441	5.2349e-49	2.8955e-47	-	hypothetical protein
M440DRAFT_1428421	406.44	1622.77	-1.9978	6.1843e-49	3.4043e-47	-	Yip1-domain-containing protein
M440DRAFT_1339628	333.63	1599.82	-2.263	6.588e-49	3.6094e-47	-	DUF718-domain-containing protein
Novel.4540	289.52	1771.86	-2.6163	7.1158e-49	3.8801e-47	-	-
M440DRAFT_1338920	1643.37	6239.03	-1.9243	8.7135e-49	4.729e-47	-	phosphatidate cytidylyltransferase
M440DRAFT_1392878	200.51	1029.52	-2.36	9.6585e-49	5.2174e-47	-	Rad1-domain-containing protein
M440DRAFT_60032	117.75	889.31	-2.9189	1.5412e-48	8.2868e-47	-	EBP-domain-containing protein
M440DRAFT_1352951	2135.46	7404.05	-1.7946	2.2966e-48	1.2291e-46	-	TPR-like protein
M440DRAFT_1460982	1188.55	3586.77	-1.5941	2.7188e-48	1.4483e-46	-	DUF1682-domain-containing protein
M440DRAFT_1343102	165.6	1046.04	-2.6549	3.4636e-48	1.8367e-46	-	hypothetical protein
M440DRAFT_1422234	925.75	3471.74	-1.907	5.8401e-48	3.0827e-46	-	hypothetical protein
M440DRAFT_1344087	651.14	2395.51	-1.8806	1.0245e-47	5.383e-46	-	kinase-like protein
M440DRAFT_359740	2005.07	6776.34	-1.7569	1.1386e-47	5.956e-46	-	Ribophorin I
M440DRAFT_1386346	230.11	1108.51	-2.2659	1.3683e-47	7.1249e-46	-	glycosyltransferase family 4 protein
M440DRAFT_1330156	1345.56	176.58	2.9329	1.6739e-47	8.6771e-46	-	hypothetical protein
M440DRAFT_1388732	605.09	2870.31	-2.2441	2.136e-47	1.1024e-45	-	hypothetical protein
M440DRAFT_67953	1466.43	410.83	1.8347	2.6816e-47	1.3778e-45	-	NAD(P)-binding protein
M440DRAFT_1420169	311.48	1217.25	-1.9673	3.7189e-47	1.9022e-45	-	hypothetical protein
M440DRAFT_1389866	124.75	720.4	-2.5238	3.8288e-47	1.9498e-45	-	hypothetical protein
M440DRAFT_1327741	106.96	591.78	-2.4668	4.3386e-47	2.1998e-45	-	hypothetical protein
M440DRAFT_1400232	691.96	2175.18	-1.6515	4.864e-47	2.4554e-45	-	hypothetical protein
M440DRAFT_1420685	155.44	775.39	-2.3225	5.2466e-47	2.637e-45	-	hypothetical protein
M440DRAFT_1438668	288.7	1153.35	-2.0008	6.0671e-47	3.0362e-45	-	hypothetical protein
M440DRAFT_1395121	709.24	2384.14	-1.7495	8.845e-47	4.4073e-45	-	ER lumen protein retention receptor
M440DRAFT_1065369	2267.68	8775.72	-1.9519	1.6492e-46	8.1822e-45	-	B-cell receptor-associated 31-like protein
M440DRAFT_1463052	47.04	398.15	-3.0747	1.9215e-46	9.4924e-45	-	hypothetical protein
M440DRAFT_1406139	17.08	364.62	-4.4023	2.8049e-46	1.3798e-44	-	hypothetical protein
M440DRAFT_1377341	2633.29	527.75	2.3186	3.1017e-46	1.5193e-44	-	hypothetical protein
M440DRAFT_1391854	175.17	923.98	-2.3976	3.1565e-46	1.5396e-44	-	DUF396-domain-containing protein
M440DRAFT_1438092	4057.76	1148.41	1.8211	4.3257e-46	2.101e-44	-	MFS general substrate transporter
M440DRAFT_1390680	748.46	81.65	3.2028	1.3898e-45	6.7221e-44	-	hypothetical protein
M440DRAFT_1341320	228.7	1032.7	-2.1735	1.4601e-45	7.0329e-44	-	hypothetical protein
M440DRAFT_1337095	789.04	2600.76	-1.7219	1.7482e-45	8.3856e-44	-	mannose-P-dolichol utilization defect 1 protein
M440DRAFT_1298841	22664.9	6645.55	1.7701	2.0497e-45	9.7909e-44	-	cell wall protein
M440DRAFT_6177	475.78	31.76	3.9159	2.1041e-45	1.001e-43	-	alpha/beta-hydrolase
M440DRAFT_1423763	1540.59	5274.01	-1.7747	2.5292e-45	1.1982e-43	-	hypothetical protein
M440DRAFT_1400943	579.92	94.37	2.624	7.3082e-45	3.4483e-43	-	HAD-superfamily hydrolase
M440DRAFT_1456543	67.93	527.67	-2.9546	8.3528e-45	3.9251e-43	-	hypothetical protein
M440DRAFT_1340959	83.76	596.12	-2.8427	1.0419e-44	4.8764e-43	-	DUF788-domain-containing protein
M440DRAFT_1422114	1719.73	5089.87	-1.5655	1.6591e-44	7.7333e-43	-	vesicle coatamer complex%2C beta subunit
M440DRAFT_45979	1259.4	344.66	1.8697	2.1673e-44	1.0062e-42	-	hexose-6-phosphate isomerase
M440DRAFT_1253393	304.14	31.58	3.2676	2.4129e-44	1.1157e-42	-	hypothetical protein
M440DRAFT_1324305	245.27	1018.35	-2.0554	2.6053e-44	1.1999e-42	-	Undecaprenyl diphosphate synthase
M440DRAFT_1360458	1474.87	4943.39	-1.7446	3.04e-44	1.3945e-42	-	coatamer complex%2C beta subunit
Novel.8800	4314.45	1253.55	1.7829	3.0696e-44	1.4025e-42	-	-
M440DRAFT_1438509	1497.38	278.96	2.4263	3.8769e-44	1.7644e-42	-	hypothetical protein
M440DRAFT_364888	1769.57	330.85	2.4187	4.2704e-44	1.9359e-42	-	hypothetical protein
M440DRAFT_347475	10.43	320.5	-4.8913	6.6148e-44	2.987e-42	-	SPO22-domain-containing protein
M440DRAFT_1196438	314.93	1079.4	-1.7776	7.0281e-44	3.1613e-42	-	v-SNARE protein
M440DRAFT_1385007	7.28	360.87	-5.5926	7.9601e-44	3.5666e-42	-	MFS general substrate transporter
M440DRAFT_1330015	10001.6	2443.96	2.0331	1.0244e-43	4.5723e-42	-	glycoside hydrolase family 1 protein
M440DRAFT_1333471	2058	5675.44	-1.4635	1.0455e-43	4.6485e-42	-	hypothetical protein
M440DRAFT_1387479	93.23	536.87	-2.5235	1.0743e-43	4.7584e-42	-	hypothetical protein
M440DRAFT_15944	123.1	704.11	-2.5081	1.0973e-43	4.8414e-42	-	hypothetical protein
M440DRAFT_1405143	35.72	310	-3.1158	1.188e-43	5.222e-42	-	hypothetical protein
M440DRAFT_1373963	372.62	61.41	2.6014	2.171e-43	9.5063e-42	-	Clavaminate synthase-like protein
M440DRAFT_1338116	2235.63	8938.94	-1.9995	2.2218e-43	9.6923e-42	-	abc transporter
M440DRAFT_1402019	21.98	369.81	-4.0465	2.9421e-43	1.2786e-41	-	hypothetical protein
M440DRAFT_1109729	2558.67	8549.46	-1.7409	5.8565e-43	2.5356e-41	-	glycosyltransferase family 2 protein
M440DRAFT_1382324	1666.1	4785.54	-1.5225	2.0551e-42	8.8643e-41	-	hypothetical protein
Novel.5857	332.92	30.36	3.4661	2.0899e-42	8.9812e-41	-	-
M440DRAFT_1426085	587.62	1798.46	-1.614	2.3104e-42	9.8921e-41	-	YIF1-domain-containing protein
M440DRAFT_1322566	472.75	1757.66	-1.893	2.7619e-42	1.1782e-40	-	hypothetical protein
M440DRAFT_143074	323.03	1344.83	-2.0616	2.7737e-42	1.1788e-40	-	hypothetical protein
M440DRAFT_1442306	837.61	69.77	3.588	4.3948e-42	1.861e-40	-	general substrate transporter
M440DRAFT_1404500	368.44	1401.31	-1.9297	4.4394e-42	1.873e-40	-	PIG-U-domain-containing protein
M440DRAFT_1461771	5587.89	1728.72	1.6933	4.7995e-42	2.0175e-40	-	NAD(P)-binding protein
M440DRAFT_1403397	126374	31308.6	2.0131	5.3434e-42	2.238e-40	-	glycoside hydrolase family 11 protein
M440DRAFT_1468374	43925.8	12091.2	1.8612	5.6895e-42	2.3744e-40	-	carbohydrate-binding module family 1 protein
M440DRAFT_1370650	1502.55	235.77	2.6737	6.4098e-42	2.6654e-40	-	amino acid transporter
M440DRAFT_1079321	33.48	358.77	-3.4294	6.7878e-42	2.8124e-40	-	hypothetical protein
M440DRAFT_1397265	232.56	1122.44	-2.2665	7.3727e-42	3.0439e-40	-	MFS general substrate transporter
M440DRAFT_1469986	4429.83	1149.68	1.9468	1.1378e-41	4.6809e-40	-	Ppx-GppA-domain-containing protein
M440DRAFT_1109035	74.37	462.83	-2.6461	1.1658e-41	4.7789e-40	-	hypothetical protein
M440DRAFT_1318781	12849.7	2191.44	2.5521	1.3349e-41	5.4528e-40	-	hypothetical protein
M440DRAFT_1400240	464.34	57.7	3.017	1.5092e-41	6.1432e-40	-	hypothetical protein
M440DRAFT_1471309	1123.72	268.68	2.0656	1.7991e-41	7.2973e-40	-	glycoside hydrolase family 30 protein
M440DRAFT_1401996	2067.23	521.34	1.9872	2.1123e-41	8.5379e-40	-	NAD(P)-binding protein
M440DRAFT_1401961	1045.01	3636.95	-1.7984	3.2107e-41	1.2932e-39	-	aminopeptidase
M440DRAFT_1396071	538.86	1823.47	-1.7586	3.5212e-41	1.4134e-39	-	hypothetical protein
M440DRAFT_1397032	517.26	113.02	2.1981	5.4328e-41	2.1731e-39	-	putative isomerase YbhE
M440DRAFT_1396846	8105.6	1781.22	2.1861	6.1133e-41	2.4369e-39	-	hypothetical protein
M440DRAFT_17135	441.31	1348.33	-1.6124	9.339e-41	3.7099e-39	-	hypothetical protein
M440DRAFT_1406362	53.81	384.97	-2.8428	1.4244e-40	5.6392e-39	-	alkaline phytoceramidase
M440DRAFT_1378735	909.84	266.63	1.7708	1.655e-40	6.5297e-39	-	DUF1264-domain-containing protein
M440DRAFT_1436345	2698.81	396.89	2.7668	2.1755e-40	8.554e-39	-	OPT superfamily oligopeptide transporter
M440DRAFT_1340589	2203.7	519.22	2.087	2.5858e-40	1.0133e-38	-	tyrosine phosphatase
M440DRAFT_1387833	376.78	2077.57	-2.4598	3.112e-40	1.2154e-38	-	protein kinase
M440DRAFT_1446444	42.93	392.96	-3.208	4.8003e-40	1.8684e-38	-	hypothetical protein
M440DRAFT_1391436	83.07	453.96	-2.4493	5.3465e-40	2.074e-38	-	Rhodanese-like protein
M440DRAFT_1100420	46.36	483.31	-3.3819	5.6736e-40	2.1935e-38	-	hypothetical protein
M440DRAFT_1335211	1777.77	5166.48	-1.5387	6.835e-40	2.6338e-38	-	vesicle fusion factor
M440DRAFT_1339175	27.8	272.38	-3.3019	7.7154e-40	2.9631e-38	-	hypothetical protein
M440DRAFT_1471468	5371.05	1279.72	2.0696	1.1861e-39	4.5402e-38	-	glycoside hydrolase family 30 protein
M440DRAFT_1340352	469.79	1576.55	-1.7474	1.2357e-39	4.7146e-38	-	hypothetical protein
M440DRAFT_1423792	72.94	434.53	-2.5878	2.0616e-39	7.8394e-38	-	subtilisin-like protein
M440DRAFT_1374887	11160.8	3341.77	1.7397	2.8276e-39	1.0717e-37	-	hypothetical protein
M440DRAFT_1388438	259.28	1365.64	-2.3936	3.2244e-39	1.2181e-37	-	IMP-specific 5-nucleotidase
Novel.6243	6832.98	1356.81	2.3326	3.3328e-39	1.2549e-37	-	-
M440DRAFT_1442500	260.29	955.03	-1.8744	4.3002e-39	1.614e-37	-	Mo25-like protein
M440DRAFT_1438288	1067.29	230.99	2.2107	5.1124e-39	1.9126e-37	-	NAD(P)-binding protein
M440DRAFT_1357020	36.05	287.68	-2.9941	6.0637e-39	2.2612e-37	-	hypothetical protein
M440DRAFT_1420629	494.26	1949.25	-1.9782	6.1733e-39	2.2947e-37	-	hypothetical protein
M440DRAFT_1975	192.59	803.29	-2.0597	6.6277e-39	2.4478e-37	-	DUF1242-domain-containing protein
M440DRAFT_1376494	22.78	501.02	-4.4501	6.6147e-39	2.4478e-37	-	polyketide synthase
Novel.2308	20.17	264.51	-3.7591	6.8615e-39	2.5261e-37	-	-
M440DRAFT_1432507	947.34	2872.61	-1.6004	1.3502e-38	4.955e-37	-	Tom7-domain-containing protein
M440DRAFT_1402668	8358.41	2762.72	1.5975	1.6949e-38	6.2004e-37	-	hypothetical protein
M440DRAFT_1337406	738.34	91.74	3.0089	2.3083e-38	8.4178e-37	-	hypothetical protein
Novel.2303	44.84	291.62	-2.7068	2.7097e-38	9.8502e-37	-	-
M440DRAFT_1394622	1281.03	4544.89	-1.8261	3.5007e-38	1.2686e-36	-	S-adenosyl-L-methionine-dependent methyltransferase
M440DRAFT_55906	6339.72	1685.25	1.9119	4.0289e-38	1.4509e-36	-	glycoside hydrolase
Novel.2787	2059.03	5315.46	-1.3685	4.0195e-38	1.4509e-36	-	-
M440DRAFT_1441032	249.7	34.83	2.848	4.2325e-38	1.5195e-36	-	serine protease
M440DRAFT_1439048	3319.07	1038.55	1.6767	6.3592e-38	2.2759e-36	-	DUF1212-domain-containing protein
M440DRAFT_1401384	1515.83	154.7	3.2892	6.9232e-38	2.4701e-36	-	hypothetical protein
M440DRAFT_1401157	16.12	303.26	-4.2503	7.3822e-38	2.6258e-36	-	Phospholipase/carboxylesterase
M440DRAFT_1437005	222.54	10.54	4.4383	7.8542e-38	2.7851e-36	-	hypothetical protein
M440DRAFT_1427075	1082.46	4124.37	-1.9314	1.0202e-37	3.6066e-36	-	dolichol phosphate-mannose biosynthesis regulatory
M440DRAFT_1432571	101.07	465.81	-2.2054	1.2619e-37	4.4475e-36	-	hypothetical protein
M440DRAFT_1400798	6081.59	1971.6	1.6255	1.2697e-37	4.4613e-36	-	hypothetical protein
M440DRAFT_1401791	294.91	29.02	3.3482	1.2742e-37	4.4636e-36	-	GroES-like protein
M440DRAFT_1327079	1638.34	4724.78	-1.5284	2.1866e-37	7.6366e-36	-	glycosyltransferase family 2 protein
M440DRAFT_1340603	213.11	859.82	-2.0127	2.3193e-37	8.0755e-36	-	hypothetical protein
M440DRAFT_1437611	1177.1	317.02	1.8938	2.609e-37	9.0572e-36	-	hypothetical protein
M440DRAFT_1325428	82149.4	16050.9	2.3556	2.8585e-37	9.8936e-36	-	glycoside hydrolase family 10 protein
M440DRAFT_1439219	34.23	320.35	-3.2177	3.1115e-37	1.0737e-35	-	hypothetical protein
M440DRAFT_1401101	654.34	166.09	1.982	3.2079e-37	1.1037e-35	-	phosphoadenosine phosphosulfate reductase
M440DRAFT_1161073	236.21	792.97	-1.7463	3.5577e-37	1.2204e-35	-	tubulin cofactor B
M440DRAFT_1035384	71.32	407.39	-2.5229	4.0841e-37	1.3968e-35	-	hypothetical protein
M440DRAFT_1425366	3076.57	8137.88	-1.4033	4.145e-37	1.4135e-35	-	clathrin heavy chain-like protein
Novel.7763	3825.74	491.76	2.9597	4.1909e-37	1.4249e-35	-	-
M440DRAFT_1380415	357.05	1378.01	-1.9454	4.5978e-37	1.5587e-35	-	sec1 protein
M440DRAFT_1341739	162.6	677.62	-2.0601	5.3727e-37	1.816e-35	-	ATP-NAD kinase
M440DRAFT_1086820	636.67	1940.09	-1.6072	8.7037e-37	2.9334e-35	-	alpha/beta-hydrolase
M440DRAFT_1467510	76827.7	22436.3	1.7758	9.7263e-37	3.2685e-35	-	general substrate transporter
M440DRAFT_1434788	630.06	1902.11	-1.5924	1.2189e-36	4.0726e-35	-	uroporphyrinogen decarboxylase
M440DRAFT_1328093	1663.95	4964.72	-1.5774	1.2155e-36	4.0726e-35	-	hypothetical protein
M440DRAFT_1377951	4395.73	1132.47	1.9576	1.2742e-36	4.2447e-35	-	FAD/NAD(P)-binding domain-containing protein
M440DRAFT_1385941	4.26	306.17	-6.2028	1.297e-36	4.3086e-35	-	hypothetical protein
M440DRAFT_1325766	35698.7	8296.12	2.1054	1.7214e-36	5.7018e-35	-	hypothetical protein
M440DRAFT_1346620	2538.44	6499.14	-1.3562	2.7297e-36	9.0158e-35	-	tricalbin
M440DRAFT_1433815	19.57	214.14	-3.4309	3.6971e-36	1.2176e-34	-	hypothetical protein
Novel.5567	15.61	222.37	-3.8444	4.0974e-36	1.3418e-34	-	-
Novel.6244	6271.1	1357.65	2.2077	4.0874e-36	1.3418e-34	-	-
M440DRAFT_1435854	689.92	2106.5	-1.6105	5.0048e-36	1.6343e-34	-	hypothetical protein
M440DRAFT_1324593	2078.29	5145.31	-1.3079	5.3531e-36	1.7432e-34	-	alpha/beta-hydrolase
M440DRAFT_1325585	240.67	995.6	-2.0469	5.379e-36	1.7467e-34	-	hypothetical protein
M440DRAFT_1392942	4897.5	1647.73	1.5721	8.7122e-36	2.8211e-34	-	hypothetical protein
M440DRAFT_1336343	3285.55	1127.38	1.5439	1.0349e-35	3.3419e-34	-	hypothetical protein
M440DRAFT_1439104	56.05	391.55	-2.8035	1.1201e-35	3.6069e-34	-	glycosyltransferase family 59 protein
M440DRAFT_1241368	1847.4	5396.91	-1.5467	1.2055e-35	3.8711e-34	-	ER membrane protein
M440DRAFT_1382333	281.11	1065.38	-1.9172	1.4827e-35	4.7479e-34	-	alpha/beta-hydrolase
M440DRAFT_1423093	337.51	1210.67	-1.8394	1.8626e-35	5.9481e-34	-	hypothetical protein
M440DRAFT_1323581	1990.95	282.05	2.8197	1.9901e-35	6.3376e-34	-	hypothetical protein
M440DRAFT_1397073	2590.49	556.36	2.2191	3.1937e-35	1.0143e-33	-	hypothetical protein
M440DRAFT_1367946	93.09	567.45	-2.6059	3.7684e-35	1.1902e-33	-	DNA ligase
M440DRAFT_1426823	268.32	32.11	3.0609	3.7625e-35	1.1902e-33	-	glycoside hydrolase family 92 protein
M440DRAFT_1464165	1566.73	4166.41	-1.412	3.8924e-35	1.2261e-33	-	DUF1692-domain-containing protein
M440DRAFT_1406722	4160.88	1201.52	1.7923	4.1021e-35	1.2886e-33	-	hypothetical protein
M440DRAFT_1331698	211.94	864.76	-2.0262	4.1481e-35	1.2995e-33	-	hypothetical protein
M440DRAFT_1355353	369.84	2447.61	-2.7279	4.388e-35	1.3709e-33	-	cellulase signal transduction associated dehydrogenase
Novel.8435	10.27	198	-4.3217	4.7094e-35	1.4674e-33	-	-
M440DRAFT_1390296	966.34	2621.18	-1.4407	4.7926e-35	1.4893e-33	-	hypothetical protein
M440DRAFT_1045013	163.09	704.42	-2.1041	8.8367e-35	2.7387e-33	-	hypothetical protein
M440DRAFT_1436691	70.51	376.31	-2.406	1.1817e-34	3.6524e-33	-	glycoside hydrolase family 18 protein
M440DRAFT_1330222	3970.85	1454.36	1.4495	1.3963e-34	4.3044e-33	-	hypothetical protein
M440DRAFT_306795	47.33	314.53	-2.7315	1.4674e-34	4.5114e-33	-	hypothetical protein
M440DRAFT_16373	775.74	2160.01	-1.4779	1.4947e-34	4.5834e-33	-	secretion-related GTPase
M440DRAFT_1357369	12.23	183.95	-3.9265	1.6169e-34	4.9447e-33	-	acid protease
M440DRAFT_1386726	384.79	1319.56	-1.7798	1.6517e-34	5.0378e-33	-	signal peptidase complex%2C spc12 subunit
M440DRAFT_1326379	201.4	951.33	-2.2344	2.0262e-34	6.1638e-33	-	DBR1-domain-containing protein
M440DRAFT_1323576	337.7	54.92	2.6289	2.3251e-34	7.0546e-33	-	hypothetical protein
M440DRAFT_1404218	818.67	157.09	2.3831	2.7914e-34	8.4474e-33	-	hypothetical protein
M440DRAFT_1472003	488.94	1769.01	-1.8563	2.8497e-34	8.6013e-33	-	hypothetical protein
M440DRAFT_1341839	57.96	321.35	-2.4608	3.2522e-34	9.7904e-33	-	Metallo-dependent phosphatase
M440DRAFT_1160937	5428.03	1118.86	2.2786	4.5298e-34	1.3601e-32	-	hypothetical protein
M440DRAFT_1400531	3958.67	1102.75	1.8434	5.291e-34	1.5845e-32	-	hypothetical protein
M440DRAFT_1436667	829.82	216.32	1.9434	6.0401e-34	1.8042e-32	-	catalase
M440DRAFT_1327247	1645.73	5180.07	-1.6532	6.1619e-34	1.8359e-32	-	hypothetical protein
M440DRAFT_50778	1193.82	3023.56	-1.3414	7.6909e-34	2.2855e-32	-	hypothetical protein
M440DRAFT_1359877	61.88	325.9	-2.3932	8.5014e-34	2.5199e-32	-	glycosyltransferase family 22 protein
Novel.4063	39.4	303.08	-2.9346	9.4897e-34	2.8057e-32	-	-
M440DRAFT_1343772	3080.09	607	2.3439	1.2766e-33	3.7646e-32	-	hypothetical protein
M440DRAFT_1391309	700.91	183.06	1.9378	1.4989e-33	4.409e-32	-	hypothetical protein
M440DRAFT_1401332	2022.56	519.35	1.9623	1.7752e-33	5.2085e-32	-	hypothetical protein
M440DRAFT_1322542	1144.06	3583.69	-1.6488	2.0128e-33	5.8906e-32	-	hypothetical protein
Novel.10855	5014.1	1332.79	1.9116	2.3267e-33	6.792e-32	-	-
M440DRAFT_1404190	184.34	750.7	-2.0281	2.8552e-33	8.314e-32	-	MFS general substrate transporter
M440DRAFT_1403819	8406.25	1624.67	2.3714	3.5709e-33	1.0372e-31	-	UPF0057-domain-containing protein
M440DRAFT_1441559	80.77	424.99	-2.3939	3.7768e-33	1.0942e-31	-	amidase signature enzyme
M440DRAFT_1057138	995.53	3136.96	-1.6558	6.5577e-33	1.8952e-31	-	cornichon
M440DRAFT_1462703	1393.73	539.18	1.3704	6.5759e-33	1.8957e-31	-	amino acid adenylation
M440DRAFT_1386843	284.82	1145.8	-2.0135	7.0841e-33	2.0371e-31	-	FAD/NAD(P)-binding domain-containing protein
M440DRAFT_1405967	3202.19	1014.69	1.6585	7.5481e-33	2.1652e-31	-	hypothetical protein
M440DRAFT_1432264	7.72	221.62	-4.8169	9.1859e-33	2.6284e-31	-	hypothetical protein
M440DRAFT_1423217	436.24	1419.28	-1.7023	1.0136e-32	2.8932e-31	-	Rxt3-domain-containing protein
M440DRAFT_1401012	194.91	820.78	-2.0739	1.2031e-32	3.4256e-31	-	hypothetical protein
M440DRAFT_1343496	435.78	62.6	2.7952	1.2079e-32	3.4308e-31	-	general substrate transporter
M440DRAFT_1399515	331.73	1144.99	-1.7849	1.3777e-32	3.9034e-31	-	ARM repeat-containing protein
M440DRAFT_1331059	2991.36	8507.04	-1.5083	1.541e-32	4.3556e-31	-	P-loop containing nucleoside triphosphate hydrolase protein
M440DRAFT_1405869	4.4	221.66	-5.7335	1.7095e-32	4.82e-31	-	hypothetical protein
M440DRAFT_1328750	319.72	1082.6	-1.761	1.975e-32	5.5551e-31	-	Golgi integral membrane protein
M440DRAFT_1399723	92.56	455.69	-2.3102	2.1661e-32	6.0778e-31	-	hypothetical protein
M440DRAFT_1382548	7595.66	2905.04	1.387	2.1922e-32	6.1361e-31	-	calcium/sodium antiporter
M440DRAFT_1093105	14068	5309.04	1.4059	2.5272e-32	7.0566e-31	-	hypothetical protein
M440DRAFT_1371037	2253.2	710.33	1.6643	2.7825e-32	7.7507e-31	-	histidine kinase
M440DRAFT_1321825	3097.02	927.39	1.74	3.1389e-32	8.7226e-31	-	amino acid transporter
M440DRAFT_1333136	217.4	26.09	3.0482	3.9343e-32	1.0907e-30	-	hypothetical protein
Novel.1444	2912.32	732.41	1.9903	5.9597e-32	1.6482e-30	-	-
M440DRAFT_1404076	170.97	639.39	-1.8985	6.5917e-32	1.8186e-30	-	FAD/NAD(P)-binding domain-containing protein
M440DRAFT_1388456	131.18	593.69	-2.1723	6.8624e-32	1.8888e-30	-	UBX-domain-containing protein
M440DRAFT_1401622	318.47	1111.71	-1.8038	8.1099e-32	2.2269e-30	-	glycosyltransferase family 69 protein
M440DRAFT_272623	758.64	2011.88	-1.4068	8.1482e-32	2.2321e-30	-	Glycosylphosphatidylinositol:protein transamidase%2C GAA1 component
M440DRAFT_1438483	62.25	321.81	-2.3718	1.1644e-31	3.1821e-30	-	RraA-like protein
M440DRAFT_75918	732.87	1802.01	-1.2981	1.3658e-31	3.7239e-30	-	hypothetical protein
M440DRAFT_65797	41780.9	92795.7	-1.1512	1.5779e-31	4.292e-30	-	hypothetical protein
M440DRAFT_1139613	365.57	1093.65	-1.5807	1.6374e-31	4.4432e-30	-	hypothetical protein
M440DRAFT_1399742	649.91	192.31	1.7569	2.0565e-31	5.5675e-30	-	hypothetical protein
M440DRAFT_1378923	1717.77	616.18	1.4804	2.1484e-31	5.8027e-30	-	hypothetical protein
M440DRAFT_1434966	66.42	328.39	-2.3029	2.393e-31	6.4483e-30	-	hypothetical protein
M440DRAFT_1331761	3953.16	1134.89	1.8011	2.4403e-31	6.5603e-30	-	hypothetical protein
M440DRAFT_1396114	24386.8	53966.7	-1.146	2.7419e-31	7.3541e-30	-	hypothetical protein
M440DRAFT_1425396	179.11	655.56	-1.8717	2.7512e-31	7.3621e-30	-	hypothetical protein
M440DRAFT_1361276	499.81	1316.35	-1.3958	2.9764e-31	7.9463e-30	-	replication factor A-like protein
M440DRAFT_1405258	2801.76	1209.11	1.2126	3.9471e-31	1.0514e-29	-	hypothetical protein
M440DRAFT_1472111	581.1	1527.96	-1.396	4.1283e-31	1.0971e-29	-	thiamine pyrophosphokinase
M440DRAFT_365187	562.96	1699.23	-1.5925	5.0183e-31	1.3305e-29	-	serine carboxypeptidase
M440DRAFT_16414	2025.33	482.5	2.0708	5.5793e-31	1.4759e-29	-	hypothetical protein
M440DRAFT_1421911	1016.21	2789.52	-1.4571	7.0766e-31	1.8677e-29	-	hypothetical protein
M440DRAFT_1376720	5140.17	1473.33	1.8031	8.1463e-31	2.1451e-29	-	hypothetical protein
M440DRAFT_108366	672.45	183.18	1.8796	1.1211e-30	2.9453e-29	-	hypothetical protein
M440DRAFT_1436474	299.26	48.1	2.6496	1.1264e-30	2.9528e-29	-	hypothetical protein
M440DRAFT_1399560	58589.1	11378.5	2.3644	1.2343e-30	3.2281e-29	-	hypothetical protein
M440DRAFT_1321250	198.82	762	-1.9398	1.5117e-30	3.9448e-29	-	hypothetical protein
M440DRAFT_1424549	591.36	2031.04	-1.7818	1.6378e-30	4.2642e-29	-	acid protease
M440DRAFT_244664	11.93	177.76	-3.9209	1.9176e-30	4.9816e-29	-	hypothetical protein
M440DRAFT_1465339	9044.45	1537.31	2.557	1.9243e-30	4.9876e-29	-	hypothetical protein
M440DRAFT_1399748	173.8	656.79	-1.922	2.0078e-30	5.1925e-29	-	hypothetical protein
M440DRAFT_1404004	18009.5	3783.86	2.2509	2.382e-30	6.1465e-29	-	hypothetical protein
M440DRAFT_1418223	702.18	1746.23	-1.3144	2.6923e-30	6.9315e-29	-	hypothetical protein
M440DRAFT_1331217	627.64	1947.12	-1.6322	3.9023e-30	1.0025e-28	-	hypothetical protein
M440DRAFT_1403017	33.08	292.28	-3.1259	4.3676e-30	1.1195e-28	-	NAD(P)-binding protein
M440DRAFT_1341184	64.22	300.53	-2.2224	4.5171e-30	1.1553e-28	-	PTR2-domain-containing protein
M440DRAFT_1406888	107.29	550.6	-2.3691	4.6141e-30	1.1775e-28	-	hypothetical protein
M440DRAFT_362877	286.81	17.43	4.0495	4.697e-30	1.196e-28	-	hypothetical protein
M440DRAFT_65103	572.91	108.33	2.399	5.003e-30	1.2711e-28	-	hypothetical protein
M440DRAFT_1467793	13867.5	4012.87	1.7889	5.7998e-30	1.4703e-28	-	sterol desaturase-like protein
M440DRAFT_1437232	520.32	1446.2	-1.4724	8.1128e-30	2.0522e-28	-	Pex19-domain-containing protein
M440DRAFT_1397097	411.7	1353.37	-1.7147	1.0085e-29	2.5455e-28	-	DNA-binding domain-containing protein
M440DRAFT_1373993	3812.14	1671.37	1.1896	1.1299e-29	2.8396e-28	-	hypothetical protein
M440DRAFT_1336757	2558.89	749.23	1.7729	1.1286e-29	2.8396e-28	-	DUF1793-domain-containing protein
M440DRAFT_180065	94.9	393.75	-2.0604	1.273e-29	3.192e-28	-	hypothetical protein
M440DRAFT_1397409	312.86	1135.26	-1.8625	1.4718e-29	3.6827e-28	-	acetyl-CoA synthetase-like protein
M440DRAFT_1432295	141.71	527.97	-1.8941	1.4985e-29	3.7414e-28	-	hypothetical protein
M440DRAFT_1435873	1005.51	2378.83	-1.2421	1.6797e-29	4.1849e-28	-	hypothetical protein
M440DRAFT_51007	6655.7	1414.96	2.2344	1.9619e-29	4.8774e-28	-	hypothetical protein
M440DRAFT_50295	1015.17	208.91	2.283	1.9971e-29	4.9543e-28	-	Metallo-dependent phosphatase
M440DRAFT_309926	129.63	569.06	-2.1293	2.0592e-29	5.0974e-28	-	hypothetical protein
M440DRAFT_1325871	3209.76	1238.41	1.3742	2.8045e-29	6.9275e-28	-	hypothetical protein
M440DRAFT_1462536	443.68	1274.38	-1.5211	2.8626e-29	7.0557e-28	-	CIA30-domain-containing protein
M440DRAFT_1467143	23.72	216.99	-3.2049	3.575e-29	8.7931e-28	-	hypothetical protein
M440DRAFT_1403995	31.78	210.78	-2.7235	3.6418e-29	8.9381e-28	-	hypothetical protein
M440DRAFT_1400297	253.12	1126.03	-2.1514	3.8767e-29	9.4947e-28	-	kinesin-like protein
M440DRAFT_1334358	126.57	470.78	-1.8974	4.2066e-29	1.0281e-27	-	hypothetical protein
M440DRAFT_1439860	590.55	96.72	2.6201	4.7581e-29	1.1604e-27	-	hypothetical protein
M440DRAFT_1002344	946.77	2546.26	-1.4282	4.9856e-29	1.2133e-27	-	N-terminal binuclear Zn cluster-containing protein
M440DRAFT_15972	573.91	1821.53	-1.6658	5.5136e-29	1.339e-27	-	glycosyltransferase family 34 protein
M440DRAFT_1402795	523.86	148.39	1.8208	6.7338e-29	1.6319e-27	-	N-terminal fungal transcription regulatory domain-containing protein
M440DRAFT_1355899	611.18	1817.99	-1.5715	6.7655e-29	1.6362e-27	-	glycoside hydrolase family 47 protein
M440DRAFT_1425694	1037.69	3063.83	-1.5611	7.3421e-29	1.7719e-27	-	myosin
M440DRAFT_68356	233.59	15.31	3.9595	7.8026e-29	1.8791e-27	-	hypothetical protein
M440DRAFT_1404941	11113.7	25139.9	-1.1775	8.2513e-29	1.9831e-27	-	citrate-synthase
M440DRAFT_1338131	1276.74	3330.59	-1.3832	1.3406e-28	3.2151e-27	-	hypothetical protein
M440DRAFT_361686	2748.09	6504.72	-1.2433	1.5097e-28	3.6132e-27	-	cytochrome b5
M440DRAFT_1182170	342.65	1154.46	-1.7538	1.5513e-28	3.7052e-27	-	hypothetical protein
M440DRAFT_1343115	4363.15	11565.9	-1.4062	1.6485e-28	3.9293e-27	-	Copper/Zinc superoxide dismutase
M440DRAFT_1406080	512.61	109.79	2.2203	2.097e-28	4.9879e-27	-	glycoside hydrolase family 31 protein
M440DRAFT_1403455	236.28	778.85	-1.7192	2.1781e-28	5.1701e-27	-	glycoside hydrolase family 2 protein
M440DRAFT_1399207	58.34	309.19	-2.4022	2.1828e-28	5.1708e-27	-	hypothetical protein
M440DRAFT_1184199	336.93	1002.05	-1.5702	2.4852e-28	5.875e-27	-	vacuolar protein sorting-associated protein 26
M440DRAFT_1417982	239.51	840.18	-1.8098	3.9642e-28	9.3524e-27	-	DUF846-domain-containing protein
M440DRAFT_1424820	868.4	290.69	1.5774	5.2696e-28	1.2407e-26	-	hypothetical protein
M440DRAFT_1328251	1309.68	413.48	1.6626	5.4541e-28	1.2815e-26	-	hypothetical protein
M440DRAFT_1324918	1582.26	375.35	2.0751	6.6885e-28	1.5683e-26	-	glycoside hydrolase family 76 protein
M440DRAFT_1386578	151.37	623.42	-2.0368	6.8312e-28	1.5986e-26	-	glycosyltransferase family 24 protein
M440DRAFT_363713	554.49	1707.7	-1.6219	7.2185e-28	1.6858e-26	-	golgi matrix protein
M440DRAFT_1300516	8.98	141.44	-3.9679	7.5997e-28	1.7712e-26	-	hypothetical protein
M440DRAFT_1431149	428.85	1302.3	-1.6001	7.8097e-28	1.8165e-26	-	Metallo-dependent phosphatase
M440DRAFT_1403275	446.18	1209.42	-1.4381	8.9201e-28	2.0706e-26	-	AhpC-TSA-domain-containing protein
M440DRAFT_339276	55.97	278.84	-2.3339	1.1341e-27	2.6273e-26	-	hypothetical protein
M440DRAFT_1463019	533.18	1410.21	-1.4058	1.1537e-27	2.6673e-26	-	ArfGap-domain-containing protein
M440DRAFT_1343509	1309.58	458.75	1.5155	1.1602e-27	2.6771e-26	-	amino acid transporter
Novel.4766	12.07	171.02	-3.795	1.2383e-27	2.8516e-26	-	-
M440DRAFT_1430103	18992.3	7399.77	1.3599	1.3003e-27	2.9883e-26	-	hypothetical protein
M440DRAFT_1389080	493.55	1415.29	-1.5195	1.3073e-27	2.9985e-26	-	hypothetical protein
M440DRAFT_1439771	264.7	832.62	-1.6514	1.3261e-27	3.0356e-26	-	hypothetical protein
M440DRAFT_1339019	47.53	251.92	-2.4054	1.3308e-27	3.0404e-26	-	hypothetical protein
M440DRAFT_1438082	298.67	822.49	-1.4601	1.3679e-27	3.1189e-26	-	hypothetical protein
M440DRAFT_1352736	201.46	1003.73	-2.3118	1.4206e-27	3.2326e-26	-	hypothetical protein
M440DRAFT_1437802	172.8	722.21	-2.059	1.4456e-27	3.2831e-26	-	hypothetical protein
M440DRAFT_1402068	912.24	295.37	1.6284	1.7417e-27	3.9478e-26	-	subtilisin-like protein
M440DRAFT_1422410	304.25	60.9	2.3316	2.1572e-27	4.8801e-26	-	hypothetical protein
M440DRAFT_1396957	19.55	171.42	-3.1102	2.8278e-27	6.3846e-26	-	hypothetical protein
M440DRAFT_1435774	1011.55	307.51	1.7176	2.8421e-27	6.4045e-26	-	DUF1772-domain-containing protein
M440DRAFT_1406364	564.41	192.96	1.5515	2.9208e-27	6.569e-26	-	hypothetical protein
M440DRAFT_1422889	13.93	167.4	-3.5892	3.1518e-27	7.0747e-26	-	ICMT-domain-containing protein
M440DRAFT_1398863	157.49	17.01	3.2407	4.0283e-27	9.0246e-26	-	carbohydrate-binding module family 50 protein
M440DRAFT_1399847	2255.68	698.59	1.6912	4.2729e-27	9.5542e-26	-	carbohydrate esterase family 16 protein
M440DRAFT_1335311	82.4	374.1	-2.1794	4.4894e-27	1.0019e-25	-	cyanamide hydratase
M440DRAFT_1420408	482.24	123.03	1.9771	4.6185e-27	1.0287e-25	-	hypothetical protein
M440DRAFT_1390508	1157.65	2708.25	-1.2256	5.8013e-27	1.2883e-25	-	hypothetical protein
Novel.4137	1094.95	370.75	1.561	5.8062e-27	1.2883e-25	-	-
M440DRAFT_1374306	182.13	24.95	2.8685	6.0717e-27	1.3446e-25	-	MFS general substrate transporter
M440DRAFT_1324558	209.84	653	-1.6344	6.5646e-27	1.451e-25	-	Mob1/phocein
M440DRAFT_1418992	232.94	912.2	-1.9648	7.5271e-27	1.6606e-25	-	hypothetical protein
M440DRAFT_1473533	462.22	95.84	2.2777	8.0965e-27	1.7828e-25	-	hypothetical protein
M440DRAFT_1323634	1553.66	565.27	1.4595	8.6347e-27	1.8977e-25	-	hypothetical protein
M440DRAFT_1449314	1623.29	439.4	1.8848	8.687e-27	1.9055e-25	-	glycoside hydrolase family 35 protein
M440DRAFT_1425637	1102.85	2839.69	-1.3646	1.0148e-26	2.2217e-25	-	hypothetical protein
M440DRAFT_129976	257.32	57.92	2.1547	1.0597e-26	2.3157e-25	-	hypothetical protein
M440DRAFT_1401816	223.36	701.08	-1.6516	1.0711e-26	2.3363e-25	-	hypothetical protein
M440DRAFT_1173116	84	332.13	-1.984	1.0945e-26	2.3828e-25	-	hypothetical protein
M440DRAFT_1438819	291.7	812.96	-1.4798	1.1969e-26	2.6008e-25	-	hypothetical protein
M440DRAFT_1358772	287.94	871.73	-1.5992	1.4316e-26	3.1049e-25	-	hypothetical protein
M440DRAFT_1396552	273.35	752.05	-1.4621	1.4436e-26	3.1251e-25	-	hypothetical protein
M440DRAFT_1171558	13710	5069.05	1.4356	1.4943e-26	3.2289e-25	-	hypothetical protein
M440DRAFT_1324853	1974.64	450.71	2.1334	1.598e-26	3.4465e-25	-	glycoside hydrolase family 2 protein
M440DRAFT_1418148	178.34	610.47	-1.7738	1.8498e-26	3.9821e-25	-	Prefoldin beta-like protein
M440DRAFT_1340440	2067.35	4607.76	-1.1566	2.0912e-26	4.4934e-25	-	hypothetical protein
Novel.5325	8176.86	2894.03	1.4985	2.459e-26	5.2738e-25	-	-
M440DRAFT_1440241	1418.21	3181	-1.1657	2.5622e-26	5.4849e-25	-	VAMP-associated protein
M440DRAFT_1425375	164.04	794.83	-2.2688	2.7392e-26	5.8532e-25	-	Di-copper centre-containing protein
M440DRAFT_1334032	496.59	1598.9	-1.6845	3.0348e-26	6.4727e-25	-	hypothetical protein
M440DRAFT_1300323	11155.1	5271.88	1.0812	3.4095e-26	7.2586e-25	-	hypothetical protein
M440DRAFT_1385508	202.97	24.26	3.071	3.4806e-26	7.3962e-25	-	hypothetical protein
Novel.78	83.82	361.23	-2.1023	3.6261e-26	7.6912e-25	-	-
M440DRAFT_1461668	668.21	1937.16	-1.5353	3.8275e-26	8.1037e-25	-	glycoside hydrolase family 31 protein
M440DRAFT_1390276	108.91	491.11	-2.1771	3.9029e-26	8.2481e-25	-	hypothetical protein
M440DRAFT_1356804	146.68	17.23	3.1022	5.171e-26	1.0908e-24	-	DUF1348-domain-containing protein
M440DRAFT_1327398	303.78	847.44	-1.4789	5.8273e-26	1.227e-24	-	hypothetical protein
M440DRAFT_1425728	1917.34	4397.19	-1.197	6.0164e-26	1.2645e-24	-	26S proteasome subunit P45
M440DRAFT_1321586	2553.58	5981.16	-1.228	6.0322e-26	1.2656e-24	-	hypothetical protein
M440DRAFT_1402272	2040.55	5456.21	-1.4198	7.1018e-26	1.4873e-24	-	hypothetical protein
M440DRAFT_297165	33.49	207.9	-2.6339	1.0092e-25	2.1097e-24	-	hypothetical protein
M440DRAFT_1327045	53753.7	19319.8	1.4763	1.1121e-25	2.3206e-24	-	hypothetical protein
Novel.723	27.25	180.52	-2.7447	1.1304e-25	2.3545e-24	-	-
M440DRAFT_1426249	835.96	2066.25	-1.3045	1.1346e-25	2.3591e-24	-	PFU-domain-containing protein
M440DRAFT_1398325	11739.3	25925.4	-1.1431	1.1724e-25	2.4331e-24	-	hypothetical protein
M440DRAFT_1427588	670.57	205.72	1.7066	1.3453e-25	2.787e-24	-	hypothetical protein
M440DRAFT_1335849	258.09	1159.88	-2.1681	1.3792e-25	2.8523e-24	-	cytochrome P450
M440DRAFT_195778	14.1	139.89	-3.2914	1.4099e-25	2.9105e-24	-	hypothetical protein
Novel.3338	11.39	144.44	-3.6742	1.4889e-25	3.068e-24	-	-
M440DRAFT_1396517	3.58	166.46	-5.6107	1.668e-25	3.431e-24	-	hypothetical protein
M440DRAFT_1325052	580.79	1441.37	-1.3117	2.1675e-25	4.4504e-24	-	t-SNARE syntaxin
M440DRAFT_1396641	948.58	2485.71	-1.3896	2.5377e-25	5.2014e-24	-	hypothetical protein
Novel.5398	582.09	188.63	1.6236	2.6825e-25	5.4885e-24	-	-
M440DRAFT_1422941	442.37	1169.51	-1.4009	3.007e-25	6.1416e-24	-	hypothetical protein
M440DRAFT_1399114	2336.59	608.71	1.9398	3.0216e-25	6.1604e-24	-	glycoside hydrolase family 67 protein
M440DRAFT_1324606	64	362.59	-2.4928	3.0561e-25	6.2199e-24	-	hypothetical protein
M440DRAFT_1336728	2181.31	507.25	2.1061	3.0854e-25	6.2685e-24	-	hypothetical protein
M440DRAFT_1402939	10.88	155.65	-3.8	3.188e-25	6.4654e-24	-	hypothetical protein
M440DRAFT_1400914	331.2	952.76	-1.5281	3.5514e-25	7.1898e-24	-	hypothetical protein
M440DRAFT_1472721	11.41	165.03	-3.9327	3.6088e-25	7.2932e-24	-	hypothetical protein
M440DRAFT_1369053	835.58	2420.13	-1.5357	4.0697e-25	8.2105e-24	-	hypothetical protein
M440DRAFT_1427527	149.12	18.95	2.9711	4.4374e-25	8.9366e-24	-	hypothetical protein
M440DRAFT_1356080	127.8	13.99	3.1806	6.0896e-25	1.2243e-23	-	hypothetical protein
M440DRAFT_1331346	315.81	67.97	2.2199	6.3896e-25	1.2824e-23	-	UROD/MetE-like protein
M440DRAFT_1388907	18765.7	8485.47	1.145	6.44e-25	1.2902e-23	-	DUF1774-domain-containing protein
Novel.10566	253.15	31.9	2.9886	7.4215e-25	1.4843e-23	-	-
M440DRAFT_1388764	881.54	2253.74	-1.3537	8.0299e-25	1.6032e-23	-	DnaJ-domain-containing protein
M440DRAFT_1390025	476.74	1203.79	-1.3359	8.3187e-25	1.658e-23	-	coatomer complex%2C epsilon subunit
M440DRAFT_1442375	530.31	1360.37	-1.3584	9.104e-25	1.8114e-23	-	Gpi16 subunit%2C GPI transamidase component
M440DRAFT_1433014	57.97	293.11	-2.3247	9.3485e-25	1.8537e-23	-	hypothetical protein
M440DRAFT_1387264	567.01	146.03	1.9603	9.3402e-25	1.8537e-23	-	class I glutamine amidotransferase-like protein
M440DRAFT_1388116	579.43	206.13	1.4905	9.3737e-25	1.8555e-23	-	hypothetical protein
M440DRAFT_1442057	1430.03	461.52	1.6331	9.6642e-25	1.9097e-23	-	hypothetical protein
Novel.9985	3.82	144.41	-5.2588	1.029e-24	2.0299e-23	-	-
M440DRAFT_1334688	305.2	1122.3	-1.88	1.0831e-24	2.133e-23	-	hypothetical protein
M440DRAFT_1006845	176.56	24.7	2.8351	1.1369e-24	2.235e-23	-	hypothetical protein
M440DRAFT_1461425	7271.02	2576.77	1.4968	1.151e-24	2.259e-23	-	glycoside hydrolase family 17 protein
M440DRAFT_1392909	791.3	2032.28	-1.3595	1.1926e-24	2.3367e-23	-	N-myristoyl transferase
M440DRAFT_1331520	135653	38735.6	1.8082	1.2243e-24	2.3947e-23	-	hypothetical protein
M440DRAFT_1323092	799.46	272.22	1.5524	1.2539e-24	2.4485e-23	-	hypothetical protein
Novel.1743	3.93	152.24	-5.3305	1.3569e-24	2.6451e-23	-	-
M440DRAFT_1465087	322.61	39.37	3.0262	1.4744e-24	2.8693e-23	-	hypothetical protein
M440DRAFT_1327566	773.9	1794.15	-1.2136	1.596e-24	3.1009e-23	-	guanine nucleotide exchange factor
M440DRAFT_1343001	331.89	1133.33	-1.7722	1.9344e-24	3.752e-23	-	zf-PARP-domain-containing protein
M440DRAFT_1383995	340.8	38.43	3.1499	2.0941e-24	4.055e-23	-	hypothetical protein
M440DRAFT_1466015	1499.65	591.32	1.3447	2.1304e-24	4.1182e-23	-	hypothetical protein
Novel.8356	527.92	168.74	1.6471	2.1734e-24	4.1945e-23	-	-
M440DRAFT_6225	95.87	366.35	-1.9316	2.2276e-24	4.2919e-23	-	hypothetical protein
M440DRAFT_64201	1054.56	2756.31	-1.3856	2.5003e-24	4.8092e-23	-	chaps-domain-containing protein
M440DRAFT_239734	3135.25	1146.07	1.4522	2.5174e-24	4.834e-23	-	hypothetical protein
M440DRAFT_1424776	55.2	256.11	-2.2082	2.5597e-24	4.9071e-23	-	glycoside hydrolase family 47 protein
M440DRAFT_1373254	5033.22	1949.41	1.3686	2.6437e-24	5.0598e-23	-	hypothetical protein
M440DRAFT_1394263	3673.63	1364.88	1.4284	2.9732e-24	5.681e-23	-	xylanase regulator 1
M440DRAFT_1461430	25274.3	61077.2	-1.273	3.1821e-24	6.0701e-23	-	protein disulfide isomerase
Novel.6475	842.23	136.53	2.6241	3.3608e-24	6.4004e-23	-	-
M440DRAFT_1393940	1064.17	369.1	1.5299	3.4086e-24	6.4809e-23	-	hypothetical protein
M440DRAFT_1399248	451.73	119.7	1.9209	4.1344e-24	7.8478e-23	-	hypothetical protein
M440DRAFT_1397949	9351.02	2922.55	1.6781	4.8001e-24	9.0967e-23	-	hypothetical protein
M440DRAFT_1426049	800.36	1888.23	-1.2381	5.2908e-24	1.001e-22	-	DUF1687-domain-containing protein
M440DRAFT_1386327	75.56	296.25	-1.9704	5.3214e-24	1.0052e-22	-	WD40 repeat-like protein
M440DRAFT_1399604	5672.12	1813.45	1.6454	5.7131e-24	1.0774e-22	-	hypothetical protein
M440DRAFT_1473553	99.84	457.31	-2.1881	6.1498e-24	1.1578e-22	-	alkaline phosphatase-like protein
M440DRAFT_1393193	222.66	46.95	2.2385	6.6523e-24	1.2504e-22	-	hypothetical protein
M440DRAFT_1468998	226.69	807.26	-1.8313	7.6778e-24	1.4408e-22	-	hypothetical protein
M440DRAFT_1380259	193.16	553.5	-1.5202	8.2681e-24	1.5491e-22	-	hypothetical protein
M440DRAFT_1329335	331.1	862.03	-1.3806	9.4619e-24	1.7699e-22	-	hypothetical protein
M440DRAFT_1439501	3947.71	1340.55	1.5585	9.5092e-24	1.7759e-22	-	family 72 glycoside hydrolase
M440DRAFT_1137177	383.88	109.48	1.8105	1.0984e-23	2.048e-22	-	hypothetical protein
M440DRAFT_1381877	237.46	739.31	-1.6386	1.1314e-23	2.1061e-22	-	amidohydrolase 2
M440DRAFT_46165	8432.43	21344.3	-1.3401	1.2921e-23	2.4015e-22	-	hypothetical protein
M440DRAFT_1331709	221.78	626.43	-1.4989	1.3403e-23	2.487e-22	-	hypothetical protein
M440DRAFT_1401109	944.4	2092.48	-1.1481	1.5313e-23	2.8368e-22	-	thioredoxin-domain-containing protein
M440DRAFT_1399876	1175.38	379.65	1.6299	1.7074e-23	3.1579e-22	-	lactate/pyruvate transporter
M440DRAFT_1	1859.51	4351.39	-1.2264	2.2206e-23	4.1006e-22	-	hypothetical protein
M440DRAFT_18503	208.04	44.15	2.244	2.4295e-23	4.4792e-22	-	hypothetical protein
M440DRAFT_1425158	10129	4459.43	1.1834	2.568e-23	4.7271e-22	-	glutamate synthase
M440DRAFT_1403846	40.19	260.94	-2.7157	2.8142e-23	5.1721e-22	-	hypothetical protein
M440DRAFT_1001502	632.26	235.07	1.4262	2.927e-23	5.3708e-22	-	hypothetical protein
M440DRAFT_1460697	204.23	43.65	2.2258	3.0502e-23	5.588e-22	-	hypothetical protein
M440DRAFT_1399895	1086.8	456.32	1.2525	3.0859e-23	5.6445e-22	-	PAF acetylhydrolase
M440DRAFT_1417751	2461.95	4987.07	-1.0187	3.1124e-23	5.684e-22	-	hypothetical protein
M440DRAFT_1340809	4.9	128.74	-4.7178	3.2773e-23	5.9756e-22	-	hypothetical protein
M440DRAFT_1436899	822.24	230.86	1.8316	3.7258e-23	6.7827e-22	-	Aldo/keto reductase
M440DRAFT_1441409	1396.62	443.9	1.6542	3.8452e-23	6.989e-22	-	hypothetical protein
M440DRAFT_1398165	219.1	613.82	-1.4855	4.0015e-23	7.2617e-22	-	hypothetical protein
M440DRAFT_1425147	1575.19	3221.05	-1.0317	4.2629e-23	7.724e-22	-	hypothetical protein
M440DRAFT_1329861	537.85	143.35	1.9097	4.5484e-23	8.2284e-22	-	hypothetical protein
M440DRAFT_1441321	21.01	157.49	-2.9046	5.0666e-23	9.1515e-22	-	hypothetical protein
Novel.8052	2.58	146.67	-5.7986	5.1069e-23	9.21e-22	-	-
M440DRAFT_1359665	1594.14	586.25	1.4434	5.1292e-23	9.2357e-22	-	hypothetical protein
M440DRAFT_1401499	876.28	2599.93	-1.5674	5.2761e-23	9.4855e-22	-	cytochrome P450
M440DRAFT_1121740	4214.15	8950.29	-1.0868	5.3329e-23	9.5727e-22	-	gdp dissociation inhibitor
M440DRAFT_1105302	155.54	22.93	2.7627	5.3976e-23	9.6738e-22	-	hypothetical protein
M440DRAFT_1442379	4256.48	1608.25	1.4042	5.4923e-23	9.8282e-22	-	dienelactone hydrolase
M440DRAFT_46074	1399.08	3156.14	-1.1733	6.0187e-23	1.0754e-21	-	signal recognition particle%2C 68 kDa subunit
M440DRAFT_1442017	394.08	136.4	1.5332	6.747e-23	1.2036e-21	-	BAR-domain-containing protein
M440DRAFT_1340263	228.7	618.07	-1.4354	7.3714e-23	1.313e-21	-	Zinc/iron permease
M440DRAFT_1363276	460.22	1221.98	-1.411	8.0331e-23	1.4287e-21	-	hypothetical protein
M440DRAFT_1465233	1802.32	4194.37	-1.2187	8.108e-23	1.4398e-21	-	acetyl-CoA synthetase-like protein
M440DRAFT_236505	72.59	289.57	-1.9856	8.6017e-23	1.5251e-21	-	hypothetical protein
M440DRAFT_1401964	418.56	1195.25	-1.5156	8.8552e-23	1.5676e-21	-	acyl-CoA N-acyltransferase
M440DRAFT_42338	57.73	289.97	-2.3182	9.0982e-23	1.6082e-21	-	hypothetical protein
M440DRAFT_1386083	4643.58	2217.44	1.0666	9.4032e-23	1.6596e-21	-	hypothetical protein
M440DRAFT_1432744	221.89	590.61	-1.4131	9.5159e-23	1.6769e-21	-	MFS general substrate transporter
M440DRAFT_1393526	183.62	606.8	-1.7286	1.0137e-22	1.7835e-21	-	AB-hydrolase YheT
M440DRAFT_1434870	30.55	177.36	-2.5263	1.1109e-22	1.9517e-21	-	hypothetical protein
M440DRAFT_1384054	282.23	790.38	-1.4886	1.1368e-22	1.9942e-21	-	glycosyltransferase family 57 protein
M440DRAFT_1371940	2267.33	1045.62	1.1163	1.1896e-22	2.0836e-21	-	leucyl-tRNA synthetase
M440DRAFT_1334607	35	180.46	-2.3822	1.4272e-22	2.4961e-21	-	hypothetical protein
M440DRAFT_1397158	51019.8	21358.6	1.2563	1.5036e-22	2.6257e-21	-	hypothetical protein
M440DRAFT_1353913	4832.31	1870.75	1.3691	1.534e-22	2.6746e-21	-	hypothetical protein
M440DRAFT_306177	735.79	165.95	2.1489	1.5454e-22	2.6906e-21	-	hypothetical protein
M440DRAFT_1435990	978.84	2542.22	-1.377	1.5601e-22	2.7119e-21	-	hypothetical protein
M440DRAFT_1398012	478.98	146.5	1.714	1.5708e-22	2.7265e-21	-	hypothetical protein
M440DRAFT_1422929	8609.9	17886.9	-1.055	1.6283e-22	2.822e-21	-	SPFH domain family protein
M440DRAFT_47962	8634.86	2722.79	1.6653	1.7138e-22	2.9658e-21	-	glycoside hydrolase family 128 protein
M440DRAFT_1396618	744.96	208.4	1.8384	1.803e-22	3.1155e-21	-	hypothetical protein
M440DRAFT_1403202	11703.3	4492.83	1.3813	1.8258e-22	3.1502e-21	-	hypothetical protein
M440DRAFT_1401286	197.69	755.03	-1.9304	1.9053e-22	3.2825e-21	-	carbohydrate-binding module family 13 protein
M440DRAFT_1360241	2972.76	6639.42	-1.1595	2.0639e-22	3.5504e-21	-	ATP-dependent metallopeptidase Hfl
M440DRAFT_1393739	316.07	786.43	-1.3155	2.0693e-22	3.5544e-21	-	MFS general substrate transporter
M440DRAFT_1402637	7.62	121.71	-4.0052	2.1449e-22	3.6788e-21	-	glycoside hydrolase family 24 protein
M440DRAFT_1344010	2556.16	1156.49	1.1452	2.5699e-22	4.4013e-21	-	oxalate decarboxylase
M440DRAFT_1401065	1339.79	3180.26	-1.2463	2.8828e-22	4.9298e-21	-	hypothetical protein
M440DRAFT_50582	272.62	807.66	-1.5651	3.3393e-22	5.702e-21	-	Undecaprenyl diphosphate synthase
M440DRAFT_2984	142.66	16.46	3.1273	3.3591e-22	5.7273e-21	-	hypothetical protein
M440DRAFT_1404022	3632.28	1284.11	1.5001	3.4737e-22	5.9139e-21	-	hypothetical protein
M440DRAFT_270361	287.99	62.8	2.1969	3.5783e-22	6.0831e-21	-	hypothetical protein
M440DRAFT_1216586	265.53	775.33	-1.5515	3.6032e-22	6.1164e-21	-	Homogentisate 1%2C2-dioxygenase
M440DRAFT_1425426	12375.9	4259.98	1.5387	4.2631e-22	7.2261e-21	-	hypothetical protein
M440DRAFT_1020270	134.58	476.54	-1.8241	4.4712e-22	7.5676e-21	-	hypothetical protein
M440DRAFT_1001508	1510.07	460.76	1.7115	4.7965e-22	8.1063e-21	-	hypothetical protein
M440DRAFT_68968	41.75	206.66	-2.3062	5.0507e-22	8.5235e-21	-	Rft-1-domain-containing protein
M440DRAFT_1361415	1045.87	300.5	1.8012	5.2218e-22	8.7994e-21	-	hypothetical protein
M440DRAFT_1379333	139.97	20.49	2.7677	5.2553e-22	8.843e-21	-	hypothetical protein
M440DRAFT_1471445	505.65	187.62	1.428	5.5257e-22	9.2845e-21	-	hypothetical protein
M440DRAFT_16807	2336.76	695.03	1.7496	6.1881e-22	1.0382e-20	-	hypothetical protein
M440DRAFT_1396904	7.77	132.96	-4.0815	6.3786e-22	1.0686e-20	-	hypothetical protein
M440DRAFT_1391170	427.66	1057.17	-1.3067	6.4701e-22	1.0824e-20	-	hypothetical protein
M440DRAFT_1406796	112.93	346.58	-1.6206	6.4966e-22	1.0853e-20	-	beta subunit of gdp-forming succinate-CoA ligase
M440DRAFT_1387656	18362.6	7530.51	1.286	6.8088e-22	1.1358e-20	-	glycoside hydrolase family 1 protein
M440DRAFT_18824	6220.25	1917.04	1.6986	6.8596e-22	1.1426e-20	-	hypothetical protein
M440DRAFT_1323337	7292.73	2954.15	1.304	7.1162e-22	1.1836e-20	-	FMN-linked oxidoreductase
M440DRAFT_1397338	313.97	52.21	2.5919	7.9486e-22	1.3202e-20	-	hypothetical protein
M440DRAFT_1418985	560.06	1331.95	-1.2502	8.0275e-22	1.3314e-20	-	t-SNARE protein
M440DRAFT_1303945	736.62	272.95	1.43	8.2708e-22	1.3698e-20	-	acid protease
M440DRAFT_1422445	488.91	172.5	1.5051	8.4669e-22	1.4002e-20	-	SNO glutamine amidotransferase
M440DRAFT_1467858	175.53	479.44	-1.4467	1.0299e-21	1.7009e-20	-	Arginase/agmatinase/formimionoglutamate hydrolase
M440DRAFT_1176241	478.53	1367.48	-1.5184	1.045e-21	1.7232e-20	-	hypothetical protein
M440DRAFT_1343857	6196.16	2490.07	1.3155	1.1394e-21	1.8763e-20	-	hypothetical protein
M440DRAFT_1405746	1723.77	6380.41	-1.8881	1.248e-21	2.0504e-20	-	alpha/beta-hydrolase
M440DRAFT_1434198	746.91	315.27	1.2427	1.2487e-21	2.0504e-20	-	non-ribosomal peptide synthetase%2C siderophore synthesis
M440DRAFT_1440701	9714.54	2916.24	1.7361	1.4326e-21	2.3491e-20	-	cation transporting ATPase
M440DRAFT_1464284	998.68	2173.75	-1.123	1.4921e-21	2.4432e-20	-	heavy metal translocatin
M440DRAFT_1397808	2116.36	896.32	1.2401	1.5577e-21	2.547e-20	-	Caleosin-domain-containing protein
M440DRAFT_1394127	911.5	211.38	2.1092	1.658e-21	2.7071e-20	-	hypothetical protein
M440DRAFT_1401807	3930.32	1678.83	1.2275	1.7109e-21	2.7896e-20	-	vitamin B6 biosynthesis protein
M440DRAFT_1322047	328.39	897.75	-1.4533	1.76e-21	2.8655e-20	-	EXS-domain-containing protein
M440DRAFT_1396220	3423.54	7608.02	-1.1515	1.793e-21	2.9152e-20	-	WD40 repeat-like protein
M440DRAFT_23159	53.88	239.19	-2.1423	1.8866e-21	3.063e-20	-	hypothetical protein
M440DRAFT_1420986	225.23	49.58	2.1812	1.9182e-21	3.11e-20	-	SGT1-domain-containing protein
M440DRAFT_1347205	62.8	245.63	-1.9754	2.2009e-21	3.5633e-20	-	hypothetical protein
M440DRAFT_1337157	291.39	90.44	1.6872	2.3297e-21	3.7667e-20	-	NAD(P)-binding protein
M440DRAFT_1441824	558.87	163.68	1.7715	4.0437e-21	6.5286e-20	-	fructose-1%2C6-bisphosphatase
M440DRAFT_1331954	317.53	815.12	-1.3596	4.3562e-21	7.0234e-20	-	hypothetical protein
M440DRAFT_1420002	3906.34	241.91	4.0142	4.7443e-21	7.6385e-20	-	NADP-dependent glutamate dehydrogenase
M440DRAFT_1420858	290.05	74.33	1.964	4.8171e-21	7.7449e-20	-	PAP2-domain-containing protein
M440DRAFT_1427210	910.67	1999.69	-1.1352	5.1007e-21	8.1894e-20	-	EF-hand
M440DRAFT_50152	634.55	265.88	1.2551	5.3342e-21	8.5525e-20	-	hypothetical protein
M440DRAFT_1470633	645.99	1623.74	-1.3289	5.3912e-21	8.632e-20	-	delta(14)-sterol reductase
M440DRAFT_1004766	14.49	133.72	-3.2184	5.5674e-21	8.9017e-20	-	hypothetical protein
Novel.10112	4.88	107.86	-4.4642	6.129e-21	9.7861e-20	-	-
M440DRAFT_1151177	31.26	168.25	-2.4297	6.3394e-21	1.0108e-19	-	hypothetical protein
M440DRAFT_80155	338.65	88.33	1.9417	6.4445e-21	1.0261e-19	-	hypothetical protein
M440DRAFT_1440877	6400	2217.6	1.5289	6.8288e-21	1.0858e-19	-	hypothetical protein
M440DRAFT_1404023	1011.15	407.26	1.3128	7.5737e-21	1.2026e-19	-	FAD/NAD(P)-binding domain-containing protein
M440DRAFT_58572	14375.3	4558.15	1.6573	8.1428e-21	1.2912e-19	-	glycerol-3-phosphate dehydrogenase
M440DRAFT_1368748	13.53	122.2	-3.1692	8.378e-21	1.3267e-19	-	hypothetical protein
M440DRAFT_1226134	976.06	339.14	1.5272	8.768e-21	1.3866e-19	-	alpha/beta-hydrolase
M440DRAFT_1388874	1964.14	3942.3	-1.0052	9.5364e-21	1.506e-19	-	NAD(P)-binding protein
M440DRAFT_1437168	58.32	240.66	-2.0407	9.6769e-21	1.5261e-19	-	hypothetical protein
Novel.4215	347.49	97.63	1.8314	9.9321e-21	1.5642e-19	-	-
M440DRAFT_1235059	2192.8	710.87	1.625	1.0822e-20	1.7021e-19	-	NAD-dependent deacetylase sirtuin-2
M440DRAFT_236813	417.17	67.27	2.638	1.1388e-20	1.7887e-19	-	hypothetical protein
M440DRAFT_1383695	224.81	604.94	-1.4278	1.2188e-20	1.9117e-19	-	MFS general substrate transporter
M440DRAFT_1111461	19.17	143.15	-2.9184	1.2424e-20	1.946e-19	-	hypothetical protein
M440DRAFT_1216832	730.79	211.52	1.7843	1.2799e-20	2.0021e-19	-	hypothetical protein
M440DRAFT_1399660	1374.27	2776.52	-1.0152	1.3237e-20	2.0678e-19	-	acyl-CoA dehydrogenase NM domain-like protein
M440DRAFT_1436912	972.03	313.31	1.6347	1.4776e-20	2.3051e-19	-	hypothetical protein
M440DRAFT_1402529	3470.94	1065.03	1.7054	1.5329e-20	2.3881e-19	-	hypothetical protein
M440DRAFT_1343185	534.77	193.88	1.4638	1.9858e-20	3.0897e-19	-	hypothetical protein
M440DRAFT_1439803	44.34	193.35	-2.1331	2.0594e-20	3.1997e-19	-	hypothetical protein
M440DRAFT_1138311	619.03	1555.1	-1.3265	2.0791e-20	3.2261e-19	-	hypothetical protein
M440DRAFT_1075381	479.27	1166.08	-1.2848	2.151e-20	3.3331e-19	-	hypothetical protein
M440DRAFT_1422289	7848.64	16311.6	-1.0556	2.1558e-20	3.3361e-19	-	hypothetical protein
M440DRAFT_1403196	14308.2	6707.42	1.0931	2.2484e-20	3.4747e-19	-	hypothetical protein
M440DRAFT_4078	1047.87	2390.55	-1.1893	2.3159e-20	3.5743e-19	-	P-loop containing nucleoside triphosphate hydrolase protein
M440DRAFT_1385426	1140.37	534.07	1.0944	2.5973e-20	4.0025e-19	-	histidine kinase
M440DRAFT_1344583	2876.86	1111.13	1.3731	2.6002e-20	4.0025e-19	-	glycoside hydrolase family 3 protein
M440DRAFT_1389082	581.45	191.08	1.6047	2.6292e-20	4.0416e-19	-	hypothetical protein
M440DRAFT_1381144	4297.78	9397.89	-1.1286	2.7588e-20	4.2354e-19	-	translation elongation factor precursor%2C mitochondrial
M440DRAFT_1312848	85506	26139.2	1.7098	2.794e-20	4.2836e-19	-	WLM-domain-containing protein
M440DRAFT_1392078	866.17	224.93	1.9447	2.8589e-20	4.3774e-19	-	hypothetical protein
M440DRAFT_1356721	91.38	6.87	3.7231	2.9646e-20	4.5331e-19	-	hypothetical protein
M440DRAFT_1406514	1842.64	3708.64	-1.0095	3.061e-20	4.6743e-19	-	ENTH-domain-containing protein
M440DRAFT_1399763	1487.09	3039.48	-1.0319	3.1439e-20	4.7946e-19	-	hypothetical protein
M440DRAFT_208520	52.82	239.27	-2.191	3.3491e-20	5.1009e-19	-	hypothetical protein
M440DRAFT_59763	440.49	1066.38	-1.2764	3.4007e-20	5.1726e-19	-	kinase-like protein
M440DRAFT_1069512	425.91	1017.97	-1.2572	3.5339e-20	5.3682e-19	-	Yip1-domain-containing protein
Novel.10495	234.76	34.57	2.7625	3.6237e-20	5.4973e-19	-	-
M440DRAFT_1354944	544.58	205.12	1.4089	4.1091e-20	6.2212e-19	-	hypothetical protein
M440DRAFT_1395391	45.82	290.82	-2.6491	4.1116e-20	6.2212e-19	-	hypothetical protein
M440DRAFT_1340054	2311.56	1120.51	1.0453	4.5494e-20	6.8747e-19	-	FabD/lysophospholipase-like protein
M440DRAFT_1401876	527.7	93.06	2.5007	4.6129e-20	6.9615e-19	-	hypothetical protein
M440DRAFT_1339817	440.23	147.94	1.5738	4.6599e-20	7.0233e-19	-	DNase I-like protein
M440DRAFT_1397183	849.6	2093.2	-1.2998	4.8137e-20	7.2457e-19	-	hypothetical protein
M440DRAFT_1406090	256	66.18	1.9599	4.9841e-20	7.4923e-19	-	hypothetical protein
M440DRAFT_1400554	106.9	325.26	-1.599	5.4192e-20	8.1358e-19	-	S-adenosyl-L-methionine-dependent methyltransferase
M440DRAFT_1437668	131.68	25.27	2.3867	5.718e-20	8.5622e-19	-	hypothetical protein
M440DRAFT_1328314	532.58	1287.53	-1.2718	5.818e-20	8.7007e-19	-	putative clathrin assembly protein AP47
M440DRAFT_1262984	2419.87	694.16	1.8024	5.9288e-20	8.8548e-19	-	hypothetical protein
M440DRAFT_1439469	732.94	1513.38	-1.0471	6.2939e-20	9.388e-19	-	hypothetical protein
Novel.7015	437.22	138.8	1.6574	7.7416e-20	1.1518e-18	-	-
M440DRAFT_1433532	141.62	20.07	2.8036	7.813e-20	1.1609e-18	-	hypothetical protein
Novel.3957	1245.43	308.17	2.0151	7.8608e-20	1.1665e-18	-	-
M440DRAFT_1424480	253.39	54.84	2.2026	9.9082e-20	1.4684e-18	-	Xanthine/uracil permease
M440DRAFT_1275	200.41	504.95	-1.3328	1.009e-19	1.4916e-18	-	hypothetical protein
M440DRAFT_1401853	95.46	9.81	3.2522	1.0081e-19	1.4916e-18	-	hypothetical protein
M440DRAFT_359874	217.86	676.33	-1.6379	1.0149e-19	1.4984e-18	-	hypothetical protein
M440DRAFT_1461886	959.47	334.08	1.521	1.0181e-19	1.5011e-18	-	hypothetical protein
M440DRAFT_1417739	298.06	93.78	1.6737	1.1603e-19	1.7087e-18	-	glycoside hydrolase family 3 protein
Novel.10197	420.59	116.68	1.8479	1.222e-19	1.7972e-18	-	-
M440DRAFT_1316693	23.64	160.54	-2.7608	1.2308e-19	1.8079e-18	-	hypothetical protein
M440DRAFT_1338267	1584.12	723.62	1.1317	1.3158e-19	1.9303e-18	-	hypothetical protein
M440DRAFT_1388830	348.33	916.45	-1.3909	1.4339e-19	2.1009e-18	-	cysteine dioxygenase type I
M440DRAFT_1404406	1670.38	553.83	1.5937	1.4894e-19	2.1794e-18	-	acyl-CoA N-acyltransferase
M440DRAFT_1432296	394.46	1062.32	-1.4265	1.666e-19	2.4348e-18	-	histone deacetylase
M440DRAFT_1439078	4859.93	10175.2	-1.0659	1.7705e-19	2.5842e-18	-	ubiquitin-activating enzyme E1
M440DRAFT_1401250	80.96	298.68	-1.8763	2.0935e-19	3.0519e-18	-	5-oxo-L-prolinase
M440DRAFT_1400351	646.2	1469.47	-1.185	2.6083e-19	3.7975e-18	-	cytochrome P450
M440DRAFT_299960	1264.04	554.22	1.1896	2.7195e-19	3.9545e-18	-	hypothetical protein
M440DRAFT_1394128	278.12	658.96	-1.2453	2.8577e-19	4.1501e-18	-	hypothetical protein
Novel.2725	13.09	112.66	-3.1002	2.9005e-19	4.207e-18	-	-
M440DRAFT_1262029	845.02	302.8	1.481	2.9098e-19	4.2152e-18	-	hypothetical protein
M440DRAFT_1173498	171.5	28.46	2.5961	2.9324e-19	4.2426e-18	-	ammonium permease
M440DRAFT_1384211	147.71	636.69	-2.1013	2.9451e-19	4.2556e-18	-	ARM repeat-containing protein
M440DRAFT_1403339	511.19	192.3	1.4086	3.302e-19	4.7655e-18	-	hypothetical protein
M440DRAFT_1330810	1172.64	2739.65	-1.2249	3.3409e-19	4.8096e-18	-	Piwi-domain-containing protein
M440DRAFT_1339626	70.19	279.46	-1.9938	3.4677e-19	4.9859e-18	-	hypothetical protein
M440DRAFT_1322898	527.45	1201.49	-1.1866	3.5061e-19	5.0348e-18	-	prenylated rab acceptor PRA1
M440DRAFT_1406607	59	211.91	-1.8368	3.63e-19	5.2062e-18	-	hypothetical protein
M440DRAFT_1406136	408.44	120.06	1.7688	3.7574e-19	5.3824e-18	-	aldehyde dehydrogenase
M440DRAFT_1424131	282.5	644.72	-1.1913	3.9363e-19	5.6317e-18	-	hypothetical protein
M440DRAFT_1400525	242.26	65.14	1.9001	3.9809e-19	5.6884e-18	-	hypothetical protein
M440DRAFT_1342005	949.43	1908	-1.0065	4.2688e-19	6.0923e-18	-	clathrin light chain
M440DRAFT_1004714	9.37	102.27	-3.4882	4.5386e-19	6.4693e-18	-	hypothetical protein
M440DRAFT_1461769	32.87	159.66	-2.2708	4.9382e-19	7.0302e-18	-	PARP-domain-containing protein
M440DRAFT_312622	1664.11	731.72	1.185	5.2206e-19	7.4231e-18	-	hypothetical protein
M440DRAFT_1245127	246.82	590.51	-1.2581	5.8325e-19	8.283e-18	-	nucleoside hydrolase
M440DRAFT_1400795	131.72	464.38	-1.8167	6.086e-19	8.6324e-18	-	hypothetical protein
M440DRAFT_1435663	54.59	230.18	-2.0763	7.1823e-19	1.0175e-17	-	DUF427-domain-containing protein
M440DRAFT_1402959	1064.65	2553.67	-1.2616	7.3532e-19	1.0404e-17	-	glycoside hydrolase family 64 protein
M440DRAFT_1398402	5997.68	2523.15	1.2493	7.3903e-19	1.0444e-17	-	NADP:D-xylose dehydrogenase
M440DRAFT_1426754	62.85	241.04	-1.9353	7.5221e-19	1.0617e-17	-	hypothetical protein
M440DRAFT_1434986	41.14	210.45	-2.3618	7.6257e-19	1.075e-17	-	sexual differentiation protein
M440DRAFT_1327788	1236.86	2588.1	-1.0654	8.6347e-19	1.2158e-17	-	hypothetical protein
M440DRAFT_1398963	849.26	2072.54	-1.2859	9.1416e-19	1.2856e-17	-	Cse1-domain-containing protein
M440DRAFT_1459529	23507	7584.56	1.632	9.7226e-19	1.3656e-17	-	hypothetical protein
M440DRAFT_1431116	38.58	236.32	-2.6055	1.1814e-18	1.6574e-17	-	ankyrin
M440DRAFT_1324205	1585.9	3801.46	-1.2605	1.1927e-18	1.6713e-17	-	hypothetical protein
M440DRAFT_350809	167.52	26.03	2.6899	1.1968e-18	1.6749e-17	-	hypothetical protein
M440DRAFT_1391260	90.3	285.25	-1.6573	1.2398e-18	1.7331e-17	-	zf-DHHC-domain-containing protein
M440DRAFT_1388742	85.83	283.79	-1.7207	1.2429e-18	1.7353e-17	-	hypothetical protein
M440DRAFT_59434	10133.8	26512.3	-1.3875	1.3942e-18	1.9418e-17	-	aldehyde dehydrogenase
Novel.4315	548.34	167.12	1.7131	1.4259e-18	1.9836e-17	-	-
M440DRAFT_1426095	647.64	278.27	1.2178	1.582e-18	2.1981e-17	-	hypothetical protein
M440DRAFT_1134029	99.1	403.47	-2.0317	1.6839e-18	2.3368e-17	-	hypothetical protein
M440DRAFT_1341522	3767.47	1746.45	1.1093	1.7397e-18	2.4114e-17	-	cyclin-domain-containing protein
M440DRAFT_106818	790.7	2173.84	-1.4609	1.8812e-18	2.6044e-17	-	hypothetical protein
M440DRAFT_1404113	19117.8	7010.02	1.4474	2.0025e-18	2.7691e-17	-	hypothetical protein
M440DRAFT_1425388	1059.06	446.96	1.2437	2.1684e-18	2.9949e-17	-	hypothetical protein
M440DRAFT_1333888	4932.47	2115.27	1.222	2.2319e-18	3.0789e-17	-	branched-chain amino acid aminotransferase
M440DRAFT_1473259	18.6	125.57	-2.7255	2.3621e-18	3.2508e-17	-	HET-domain-containing protein
M440DRAFT_1439368	120.23	356.62	-1.577	2.4059e-18	3.3071e-17	-	hypothetical protein
M440DRAFT_1467494	891.32	1963.81	-1.1402	2.4533e-18	3.3682e-17	-	hypothetical protein
M440DRAFT_1400089	269460	79216.6	1.7662	2.4671e-18	3.3831e-17	-	pyruvate decarboxylase
M440DRAFT_349401	308.47	739.34	-1.2612	2.527e-18	3.4611e-17	-	hypothetical protein
M440DRAFT_1399253	861.54	1797.36	-1.0613	2.6289e-18	3.5965e-17	-	Per1-like protein
M440DRAFT_1428967	806.35	297.81	1.4337	2.6732e-18	3.6527e-17	-	amino acid transporter
M440DRAFT_1362729	89.26	8.69	3.3976	2.7561e-18	3.7615e-17	-	glycoside hydrolase family 17 protein
M440DRAFT_43798	11520.7	26845.4	-1.2205	2.7762e-18	3.7846e-17	-	hypothetical protein
M440DRAFT_7732	27822.2	10703.4	1.3782	2.8769e-18	3.9172e-17	-	glycoside hydrolase
M440DRAFT_1341112	372.62	936.34	-1.3274	2.914e-18	3.9631e-17	-	AAA-domain-containing protein
M440DRAFT_1406455	303.21	672.46	-1.1492	3.0631e-18	4.161e-17	-	NAD(P)-binding protein
M440DRAFT_1362121	158.26	429.93	-1.4403	3.1894e-18	4.3223e-17	-	Ku DNA-binding complex%2C Ku70 subunit
M440DRAFT_1441871	2315.01	1020.84	1.181	3.8295e-18	5.1837e-17	-	glycosyltransferase family 8 protein
Novel.9809	291.48	52.02	2.4827	4.0522e-18	5.4788e-17	-	-
M440DRAFT_1326959	44396.6	14791.1	1.5858	4.1377e-18	5.5879e-17	-	hypothetical protein
M440DRAFT_49289	3269.41	1537.23	1.0892	4.6023e-18	6.2007e-17	-	NAD(P)-binding protein
M440DRAFT_1373380	1067.58	2269.06	-1.0868	4.6406e-18	6.2417e-17	-	alpha/beta-hydrolase
M440DRAFT_1471872	742.9	317.19	1.23	4.6776e-18	6.2802e-17	-	cytosine-purine permease
M440DRAFT_201078	1183.07	412.57	1.5196	4.7109e-18	6.3176e-17	-	hypothetical protein
M440DRAFT_1328745	744.92	1568.45	-1.0743	4.79e-18	6.4163e-17	-	GLE1-domain-containing protein
M440DRAFT_1469824	5321.01	11137.2	-1.0654	4.8075e-18	6.4323e-17	-	fructose-bisphosphatase
M440DRAFT_1198361	31.6	155.56	-2.3192	4.9569e-18	6.6245e-17	-	hypothetical protein
Novel.6893	23.04	143.65	-2.6319	5.0803e-18	6.7816e-17	-	-
M440DRAFT_1402576	690.5	1522.68	-1.1405	5.5125e-18	7.35e-17	-	DmpA/ArgJ-like protein
M440DRAFT_1367707	94.26	363.73	-1.9448	5.6905e-18	7.5786e-17	-	P-loop containing nucleoside triphosphate hydrolase protein
M440DRAFT_1437982	1497.58	699.37	1.098	5.7479e-18	7.6462e-17	-	galactose mutarotase-like protein
M440DRAFT_1384805	265.38	69.44	1.9401	5.805e-18	7.7134e-17	-	argininosuccinate synthase
M440DRAFT_1441481	539.34	1326.81	-1.2978	5.8774e-18	7.8005e-17	-	WD40 repeat-like protein
M440DRAFT_1426175	2319.92	890.59	1.3816	5.9657e-18	7.9087e-17	-	ornithine monooxygenase
M440DRAFT_1468111	531.13	126.22	2.0741	6.3564e-18	8.4169e-17	-	hypothetical protein
M440DRAFT_1422726	195.49	45.54	2.1035	6.9554e-18	9.1891e-17	-	hypothetical protein
M440DRAFT_1402193	741.9	284.17	1.3853	7.1591e-18	9.4474e-17	-	NAD(P)-binding protein
M440DRAFT_1339038	195.69	489.53	-1.3245	7.6126e-18	1.0034e-16	-	hypothetical protein
Novel.7491	913.47	258.22	1.8217	8.136e-18	1.07e-16	-	-
M440DRAFT_1392790	515.63	1149.83	-1.1576	8.2479e-18	1.0835e-16	-	hypothetical protein
M440DRAFT_158478	444.82	1108.31	-1.3209	8.7945e-18	1.1527e-16	-	hypothetical protein
M440DRAFT_1434495	128.08	560.55	-2.1267	9.4143e-18	1.2311e-16	-	hypothetical protein
M440DRAFT_1331626	1187.22	468.51	1.341	9.525e-18	1.2442e-16	-	zf-UBP-domain-containing protein
M440DRAFT_1034457	531.11	199.01	1.4145	9.6777e-18	1.2627e-16	-	cell wall protein
M440DRAFT_1426928	5.61	100.16	-4.1536	9.9831e-18	1.3011e-16	-	hypothetical protein
M440DRAFT_321619	212.7	547.5	-1.3585	1.0174e-17	1.3244e-16	-	hypothetical protein
M440DRAFT_1402862	972.88	339.86	1.5157	1.0454e-17	1.3594e-16	-	FAD/NAD(P)-binding domain-containing protein
M440DRAFT_1328512	1930.81	3925.98	-1.0235	1.1761e-17	1.5276e-16	-	asparagine synthase
M440DRAFT_1387913	158.92	35.4	2.1556	1.1793e-17	1.5283e-16	-	hypothetical protein
M440DRAFT_1402166	83.09	284.87	-1.7899	1.1784e-17	1.5283e-16	-	hypothetical protein
M440DRAFT_1322670	348.74	138.05	1.3376	1.2867e-17	1.6657e-16	-	aldose-1-epimerase
M440DRAFT_1424428	29.53	168.27	-2.5082	1.301e-17	1.6823e-16	-	hypothetical protein
M440DRAFT_1399818	9.56	102.17	-3.3933	1.3143e-17	1.6976e-16	-	putative alpha-ketoglutarate-dependent sulfonate dioxygenase
M440DRAFT_1133178	1628.86	649.33	1.3258	1.4038e-17	1.8111e-16	-	hypothetical protein
M440DRAFT_1401916	483.26	170.49	1.5009	1.4207e-17	1.831e-16	-	hypothetical protein
M440DRAFT_1362905	60319.2	28390.6	1.0872	1.4247e-17	1.834e-16	-	hypothetical protein
Novel.9225	419.95	95.25	2.1416	1.5677e-17	2.0159e-16	-	-
Novel.1339	377.74	84.29	2.1609	1.6386e-17	2.1048e-16	-	-
M440DRAFT_1387345	126.74	360.9	-1.5084	1.7017e-17	2.1833e-16	-	OPT superfamily oligopeptide transporter
M440DRAFT_1394825	1522.45	493.35	1.6262	1.7124e-17	2.1946e-16	-	hypothetical protein
M440DRAFT_1372420	560.4	1403.3	-1.3263	1.902e-17	2.4349e-16	-	SET domain-containing protein
M440DRAFT_1400714	21110.3	5482.98	1.9451	1.9076e-17	2.4394e-16	-	carbohydrate esterase family 9 protein
M440DRAFT_1189803	530.88	1171.11	-1.1402	1.921e-17	2.4538e-16	-	hypothetical protein
M440DRAFT_1427122	951.15	314.04	1.599	2.1535e-17	2.7478e-16	-	midasin
M440DRAFT_1403945	14352.1	6247.45	1.2	2.1766e-17	2.7742e-16	-	thiazole biosynthetic enzyme
M440DRAFT_1342948	1441.22	632.8	1.1859	2.1919e-17	2.7905e-16	-	hypothetical protein
M440DRAFT_1339450	39.52	159.12	-2.0085	2.6983e-17	3.4277e-16	-	hypothetical protein
M440DRAFT_1469018	10781.8	4624.76	1.2214	2.7984e-17	3.551e-16	-	aminotransferase class-III
M440DRAFT_1470502	3.62	85.87	-4.6497	2.8582e-17	3.6229e-16	-	pote amino acid transporter
M440DRAFT_1402341	905.94	442.76	1.0329	3.082e-17	3.9023e-16	-	hypothetical protein
M440DRAFT_1375000	3580.3	1657.69	1.1108	3.6606e-17	4.6248e-16	-	hypothetical protein
M440DRAFT_1355511	106.55	14.75	2.8687	3.8777e-17	4.8936e-16	-	carbohydrate esterase family 4 protein
M440DRAFT_1327308	1071.09	2389.43	-1.1587	4.4027e-17	5.5442e-16	-	G-protein signaling regulator protein
M440DRAFT_1381165	1049.83	493.4	1.0914	4.4546e-17	5.6033e-16	-	hypothetical protein
M440DRAFT_1387143	1213.24	2593.78	-1.0955	4.5206e-17	5.6802e-16	-	hypothetical protein
M440DRAFT_1323289	522.95	1160.19	-1.1477	4.9705e-17	6.2388e-16	-	hypothetical protein
M440DRAFT_1420417	24.63	133.54	-2.4687	5.2914e-17	6.6344e-16	-	hypothetical protein
M440DRAFT_1326571	1347.92	651.71	1.0484	6.1348e-17	7.6752e-16	-	hypothetical protein
M440DRAFT_1344831	38.03	170.7	-2.1813	6.2351e-17	7.7922e-16	-	hypothetical protein
M440DRAFT_1403059	580.11	1246.27	-1.1035	6.3072e-17	7.8738e-16	-	Clavaminate synthase-like protein
M440DRAFT_1403244	101.09	17.8	2.5024	6.3532e-17	7.9226e-16	-	Metallo-hydrolase/oxidoreductase
M440DRAFT_1400065	695.89	1407.35	-1.0151	6.4209e-17	7.9984e-16	-	hypothetical protein
M440DRAFT_1392994	581.94	158.31	1.8745	6.5413e-17	8.1396e-16	-	hypothetical protein
M440DRAFT_1435106	1169.24	2808.92	-1.2657	6.5904e-17	8.1919e-16	-	hypothetical protein
M440DRAFT_1398351	200.3	54.76	1.8812	7.2088e-17	8.951e-16	-	glutathione S-transferase
M440DRAFT_1342156	67.05	3.8	4.1564	7.3287e-17	9.0901e-16	-	glycoside hydrolase family 30 protein
M440DRAFT_1327276	795.13	1609.53	-1.0175	7.467e-17	9.2517e-16	-	coatomer complex%2C zeta subunit
M440DRAFT_1466155	1303.05	339.29	1.9421	7.8704e-17	9.7411e-16	-	hypothetical protein
M440DRAFT_1463269	290.68	85.1	1.7819	7.9658e-17	9.8486e-16	-	hypothetical protein
Novel.8169	1011.57	409.05	1.305	8.1092e-17	1.0015e-15	-	-
M440DRAFT_1022675	188.81	53.61	1.8237	8.3084e-17	1.025e-15	-	hypothetical protein
M440DRAFT_1404687	777.94	1563.91	-1.0064	9.0385e-17	1.1139e-15	-	adenylate cyclase associated protein
M440DRAFT_1322034	19.63	139.06	-2.8435	9.0842e-17	1.1184e-15	-	hypothetical protein
M440DRAFT_1423049	569.22	255.48	1.1545	9.4056e-17	1.1567e-15	-	hypothetical protein
M440DRAFT_1435887	874.23	1862.8	-1.09	9.6135e-17	1.181e-15	-	Choline/ethanolaminephosphotransferase
M440DRAFT_68463	118.52	339.18	-1.5205	1.0027e-16	1.2305e-15	-	glycosyltransferase family 4 protein
M440DRAFT_1440753	325.85	115.81	1.4968	1.0099e-16	1.2381e-15	-	MFS general substrate transporter
M440DRAFT_1393861	4435.68	2028.1	1.129	1.027e-16	1.2576e-15	-	NAD(P)H-dependent D-xylose reductase xyl1
M440DRAFT_1400794	435.4	1023.28	-1.2301	1.076e-16	1.3149e-15	-	amino acid transporter
M440DRAFT_1422710	4779.22	12575.3	-1.3959	1.0886e-16	1.3288e-15	-	hypothetical protein
M440DRAFT_1399735	488.4	147.08	1.7289	1.1098e-16	1.3533e-15	-	hypothetical protein
M440DRAFT_1351765	982.77	439.98	1.1584	1.1954e-16	1.4546e-15	-	hypothetical protein
M440DRAFT_1422837	541.89	1166.05	-1.1074	1.2388e-16	1.5059e-15	-	hypothetical protein
Novel.7818	127.28	14.93	3.1103	1.2885e-16	1.5646e-15	-	-
M440DRAFT_19173	138.97	462.03	-1.7275	1.334e-16	1.6181e-15	-	hypothetical protein
M440DRAFT_1347166	245.79	56.49	2.1187	1.3572e-16	1.6446e-15	-	glycoside hydrolase family 79 protein
M440DRAFT_1396675	146.02	31.2	2.2115	1.3589e-16	1.6449e-15	-	hypothetical protein
M440DRAFT_227236	602.8	1300.63	-1.1083	1.4041e-16	1.6978e-15	-	hypothetical protein
M440DRAFT_1258169	2133.38	888.09	1.2637	1.4902e-16	1.7981e-15	-	FAD/NAD(P)-binding domain-containing protein
M440DRAFT_1211420	1206.26	2516.73	-1.0617	1.5282e-16	1.8422e-15	-	hypothetical protein
Novel.5176	4.22	77.2	-4.2143	1.6488e-16	1.9854e-15	-	-
Novel.7764	226.84	32.84	2.7933	1.7641e-16	2.1221e-15	-	-
M440DRAFT_21380	375.37	871.3	-1.2137	1.8434e-16	2.2152e-15	-	hypothetical protein
M440DRAFT_1403256	156.52	405.71	-1.3714	1.9741e-16	2.3697e-15	-	hypothetical protein
M440DRAFT_1375009	218.88	572.96	-1.3863	2.0042e-16	2.4034e-15	-	cytochrome P450
M440DRAFT_1322601	2111.16	606.99	1.7991	2.0673e-16	2.4713e-15	-	hypothetical protein
Novel.8882	41.79	159.21	-1.9268	2.0695e-16	2.4715e-15	-	-
M440DRAFT_1833	21623.1	5808.3	1.8964	2.1045e-16	2.5106e-15	-	hypothetical protein
M440DRAFT_1439359	6182.59	2181.38	1.5032	2.1365e-16	2.5462e-15	-	hypothetical protein
M440DRAFT_1372473	2819.36	1083.98	1.3785	2.1839e-16	2.6e-15	-	hypothetical protein
M440DRAFT_1401735	295.09	691.78	-1.2292	2.3023e-16	2.7382e-15	-	hypothetical protein
M440DRAFT_1343812	80.38	249.62	-1.6377	2.5059e-16	2.9772e-15	-	UAA transporter
M440DRAFT_304609	8.74	86.25	-3.268	2.5355e-16	3.0093e-15	-	hypothetical protein
M440DRAFT_1469233	1795.28	579.41	1.6314	2.6912e-16	3.1909e-15	-	uroporphyrinogen-III synthase HemD
Novel.2342	45.2	169.85	-1.9179	2.7046e-16	3.2034e-15	-	-
M440DRAFT_65484	117.73	346.51	-1.5577	2.7997e-16	3.3127e-15	-	Sec34-domain-containing protein
M440DRAFT_1405159	265.79	75.8	1.8029	3.0055e-16	3.5525e-15	-	hypothetical protein
M440DRAFT_1330760	914.03	446.86	1.0312	3.3767e-16	3.9872e-15	-	MFS general substrate transporter
Novel.2876	360.47	844.92	-1.2328	3.458e-16	4.079e-15	-	-
M440DRAFT_1384904	355.6	128.93	1.4629	3.5022e-16	4.1269e-15	-	aldehyde dehydrogenase
M440DRAFT_1321473	17856.9	8312.71	1.1031	3.7535e-16	4.4185e-15	-	glycoside hydrolase family 132 protein
Novel.6128	1462.27	3093.69	-1.0817	3.8804e-16	4.5633e-15	-	-
M440DRAFT_1405579	2.08	97.38	-5.6815	3.9407e-16	4.6295e-15	-	hypothetical protein
Novel.8811	204.04	41.36	2.2967	3.9836e-16	4.6752e-15	-	-
M440DRAFT_20166	808.27	1745.22	-1.1108	4.5654e-16	5.3472e-15	-	hypothetical protein
M440DRAFT_1334775	2240.85	819.83	1.4518	4.6109e-16	5.3949e-15	-	cyclic AMP phosphodiesterase%2C class II
M440DRAFT_1434943	274.06	618.74	-1.1761	5.0298e-16	5.8613e-15	-	hypothetical protein
Novel.4936	5.21	86.87	-4.0478	5.0748e-16	5.9078e-15	-	-
M440DRAFT_1404197	756.48	172.04	2.1354	5.7641e-16	6.6968e-15	-	hypothetical protein
M440DRAFT_1330891	724.24	1474.91	-1.0279	5.7898e-16	6.7199e-15	-	APG9-domain-containing protein
M440DRAFT_1464175	935.83	255.34	1.8757	6.0835e-16	7.0467e-15	-	MFS general substrate transporter
M440DRAFT_53655	827.06	1802.65	-1.1235	6.4176e-16	7.4187e-15	-	actin-related protein 2/3 complex%2C subunit 1
M440DRAFT_1323786	45.18	198.39	-2.1315	6.6311e-16	7.6578e-15	-	hypothetical protein
M440DRAFT_1337824	1231.87	584.27	1.0757	6.7634e-16	7.8029e-15	-	FAD/NAD(P)-binding domain-containing protein
M440DRAFT_1262557	206.28	486.79	-1.2356	6.9806e-16	8.0454e-15	-	hypothetical protein
M440DRAFT_1324566	589.57	1271.12	-1.1083	7.2705e-16	8.3712e-15	-	hypothetical protein
Novel.6772	62.68	2.47	4.6048	7.5e-16	8.6269e-15	-	-
M440DRAFT_1460740	143.47	32.87	2.1451	7.7963e-16	8.9587e-15	-	hypothetical protein
M440DRAFT_1331917	630.91	1389.13	-1.1372	7.8918e-16	9.0595e-15	-	carbon-nitrogen hydrolase
M440DRAFT_1311691	3.73	93	-4.6283	8.7172e-16	9.9873e-15	-	hypothetical protein
M440DRAFT_1331000	1297.08	619.4	1.0665	8.7988e-16	1.0071e-14	-	ceramidase family protein
M440DRAFT_1401273	540.27	233.13	1.213	9.0757e-16	1.0377e-14	-	ClpP/crotonase
M440DRAFT_t41	241.25	41.52	2.544	9.1908e-16	1.0479e-14	-	-
M440DRAFT_1437610	1374.2	566.62	1.2796	9.179e-16	1.0479e-14	-	FMN-dependent alpha-hydroxy acid dehydrogenase
M440DRAFT_1251471	285.45	99.65	1.524	9.192e-16	1.0479e-14	-	hypothetical protein
M440DRAFT_1405634	76.67	7.92	3.2524	9.4829e-16	1.08e-14	-	P-loop containing nucleoside triphosphate hydrolase protein
M440DRAFT_1343428	849.69	329.43	1.3669	1.1076e-15	1.259e-14	-	hypothetical protein
M440DRAFT_295430	33.95	165.69	-2.2808	1.1155e-15	1.2667e-14	-	hypothetical protein
M440DRAFT_1442247	4.11	78.72	-4.2529	1.2109e-15	1.3737e-14	-	DUF791-domain-containing protein
M440DRAFT_1401070	83.42	6.73	3.6352	1.3052e-15	1.4792e-14	-	hypothetical protein
M440DRAFT_44616	74.81	233.77	-1.649	1.3252e-15	1.5004e-14	-	UPF0287-domain-containing protein
M440DRAFT_238043	1163.07	2961.74	-1.3472	1.4403e-15	1.6292e-14	-	hypothetical protein
M440DRAFT_1161789	2579.33	1121.7	1.2014	1.4821e-15	1.6748e-14	-	hypothetical protein
M440DRAFT_1435755	73.64	248.11	-1.7604	1.5195e-15	1.7154e-14	-	S-adenosyl-L-methionine-dependent methyltransferase
M440DRAFT_63453	615.04	1259.15	-1.0342	1.5558e-15	1.7529e-14	-	hypothetical protein
M440DRAFT_1425638	3.62	76.53	-4.3567	1.5686e-15	1.7656e-14	-	hypothetical protein
M440DRAFT_1060079	40200.8	16403.5	1.2932	1.6376e-15	1.8415e-14	-	hypothetical protein
M440DRAFT_1398273	1752.16	535.11	1.7116	1.709e-15	1.9199e-14	-	hypothetical protein
M440DRAFT_51224	906.41	2128.26	-1.2306	1.7587e-15	1.9739e-14	-	hypothetical protein
M440DRAFT_1463620	544.82	206.32	1.3973	1.7764e-15	1.9918e-14	-	NAD(P)-binding protein
M440DRAFT_1367489	128.51	26.83	2.2595	1.8344e-15	2.0548e-14	-	hypothetical protein
M440DRAFT_1332928	204.64	59.09	1.7934	1.9062e-15	2.1331e-14	-	ribonuclease T2
M440DRAFT_366665	996.87	469.04	1.087	1.9186e-15	2.1449e-14	-	hypothetical protein
M440DRAFT_135839	12174	31842.7	-1.387	1.9274e-15	2.1527e-14	-	N-terminal fungal transcription regulatory domain-containing protein
M440DRAFT_1423615	565.26	1135.66	-1.0074	1.9351e-15	2.1592e-14	-	nuclear movement protein
M440DRAFT_1465533	8.49	83.56	-3.373	1.9595e-15	2.1843e-14	-	hypothetical protein
M440DRAFT_1439542	1418.38	3002.53	-1.0824	2.0574e-15	2.2912e-14	-	hypothetical protein
Novel.3520	164.39	42.4	1.952	2.1391e-15	2.38e-14	-	-
M440DRAFT_1341481	216.94	63.16	1.7762	2.3089e-15	2.5665e-14	-	MFS general substrate transporter
M440DRAFT_1424714	906.92	385.76	1.236	2.5565e-15	2.8389e-14	-	MFS general substrate transporter
M440DRAFT_1378902	0.66	231.22	-8.2659	2.5673e-15	2.8455e-14	-	cytochrome P450
M440DRAFT_1091862	676.02	1678.38	-1.3101	2.5655e-15	2.8455e-14	-	adaptor protein complex gamma-adaptin subunit
M440DRAFT_1400510	1721.39	652.22	1.4003	2.6877e-15	2.976e-14	-	hypothetical protein
M440DRAFT_1391946	22.42	114.49	-2.3452	2.6944e-15	2.9806e-14	-	hypothetical protein
M440DRAFT_1331247	1357.95	648.66	1.0642	2.7863e-15	3.0793e-14	-	hypothetical protein
M440DRAFT_1365542	75.35	8.48	3.134	2.7985e-15	3.0899e-14	-	hypothetical protein
M440DRAFT_1256028	161.57	38.02	2.0956	3.0731e-15	3.3863e-14	-	hypothetical protein
M440DRAFT_1143006	2071.07	994.02	1.0588	3.0758e-15	3.3863e-14	-	guanine nucleotide exchange factor
M440DRAFT_1397230	312.75	100.42	1.6388	3.1663e-15	3.4826e-14	-	hypothetical protein
M440DRAFT_1155	674.12	1400.48	-1.0555	3.3061e-15	3.6329e-14	-	alpha/beta-hydrolase
M440DRAFT_1380182	90.6	256.14	-1.4991	3.425e-15	3.76e-14	-	family 76 glycoside hydrolase
M440DRAFT_1404005	582.7	212.32	1.4583	3.4822e-15	3.8192e-14	-	hypothetical protein
M440DRAFT_1404358	68816.7	25822.5	1.4141	3.5208e-15	3.8579e-14	-	phosphoglycerate kinase
M440DRAFT_1439151	250.96	585.99	-1.2244	3.5888e-15	3.9287e-14	-	thioredoxin-domain-containing protein
M440DRAFT_1334493	5157.62	11619.9	-1.172	3.6744e-15	4.0186e-14	-	hypothetical protein
M440DRAFT_1423230	164.42	48.97	1.7424	3.7822e-15	4.1325e-14	-	hypothetical protein
M440DRAFT_1441199	1761.91	658.17	1.4203	3.9847e-15	4.3497e-14	-	hypothetical protein
M440DRAFT_1406618	253.02	605.11	-1.2541	4.0049e-15	4.3676e-14	-	hypothetical protein
M440DRAFT_1442893	708.87	241.01	1.5582	4.0622e-15	4.426e-14	-	P-loop containing nucleoside triphosphate hydrolase protein
M440DRAFT_1435838	65.9	225.43	-1.7762	4.1004e-15	4.4634e-14	-	MFS general substrate transporter
M440DRAFT_73804	29.35	143.94	-2.3146	4.3003e-15	4.6765e-14	-	hypothetical protein
M440DRAFT_1404168	3246.1	1369.55	1.2448	4.5181e-15	4.8996e-14	-	hypothetical protein
M440DRAFT_1389900	4148.61	1834.71	1.1765	4.7158e-15	5.1091e-14	-	hypothetical protein
M440DRAFT_1442790	43.42	169.31	-1.9608	5.2292e-15	5.6601e-14	-	hypothetical protein
M440DRAFT_1402162	459.09	181.85	1.3365	5.5233e-15	5.9616e-14	-	high affinity nickel permease
M440DRAFT_1194014	245.18	84.92	1.5238	6.0672e-15	6.5426e-14	-	hypothetical protein
Novel.7421	594.58	1353.58	-1.1887	6.334e-15	6.8176e-14	-	-
M440DRAFT_1229053	5076.7	12508	-1.301	6.7489e-15	7.2574e-14	-	hypothetical protein
M440DRAFT_1358793	3694.12	1147.39	1.6863	6.841e-15	7.3496e-14	-	thiolase
M440DRAFT_358879	793.33	245.11	1.6942	6.8942e-15	7.3999e-14	-	hypothetical protein
M440DRAFT_1398152	311.79	708.29	-1.187	7.5351e-15	8.0803e-14	-	glycoside hydrolase family 125 protein
M440DRAFT_61760	9008.64	4146.4	1.1196	7.8027e-15	8.3595e-14	-	GroES-like protein
M440DRAFT_1326488	411.19	964.29	-1.2268	8.4265e-15	9.0195e-14	-	hypothetical protein
M440DRAFT_1352018	199.26	62.15	1.6859	8.6324e-15	9.2228e-14	-	DUF862-domain-containing protein
M440DRAFT_1202766	514.86	175	1.5556	8.6324e-15	9.2228e-14	-	hypothetical protein
M440DRAFT_1427934	1184.04	548.59	1.108	9.286e-15	9.9028e-14	-	NAD(P)-binding protein
M440DRAFT_305920	866.6	300.74	1.5267	9.4504e-15	1.0069e-13	-	hypothetical protein
Novel.3111	205106	77404.6	1.4059	9.6893e-15	1.0314e-13	-	-
M440DRAFT_1446517	39.4	149.97	-1.9457	9.9036e-15	1.0513e-13	-	hypothetical protein
M440DRAFT_1388985	1321.6	546.94	1.273	1.1002e-14	1.1668e-13	-	FAD/NAD(P)-binding domain-containing protein
M440DRAFT_1223372	156.9	43.46	1.8603	1.1036e-14	1.1693e-13	-	hypothetical protein
Novel.5010	24.99	124.48	-2.3125	1.1083e-14	1.1733e-13	-	-
M440DRAFT_1423851	219.3	48.47	2.1777	1.1319e-14	1.1972e-13	-	MFS general substrate transporter
Novel.2304	9.73	82.59	-3.0804	1.2169e-14	1.2859e-13	-	-
M440DRAFT_1393009	17241.8	8100.9	1.0898	1.2407e-14	1.3098e-13	-	cell wall protein
M440DRAFT_1392373	139.32	359.29	-1.3613	1.2618e-14	1.3308e-13	-	hypothetical protein
M440DRAFT_1328145	139.65	32.14	2.1126	1.2706e-14	1.339e-13	-	hypothetical protein
M440DRAFT_1394752	236.63	536.34	-1.1806	1.3342e-14	1.4046e-13	-	hypothetical protein
M440DRAFT_1332315	56.7	181.51	-1.6717	1.34e-14	1.4095e-13	-	hypothetical protein
M440DRAFT_1400271	243.2	74.62	1.7002	1.4342e-14	1.5059e-13	-	glycoside hydrolase family 43 protein
M440DRAFT_1403502	206.38	36.5	2.5054	1.4586e-14	1.53e-13	-	MFS general substrate transporter
M440DRAFT_1375597	41.98	166.88	-2.0062	1.5204e-14	1.5921e-13	-	acyl-CoA N-acyltransferase
M440DRAFT_1003038	9.61	80.05	-3.0779	1.5287e-14	1.5992e-13	-	hypothetical protein
M440DRAFT_1386667	250.32	592.52	-1.2432	1.6352e-14	1.7091e-13	-	hypothetical protein
M440DRAFT_1405417	8327.4	3614.14	1.2043	1.7195e-14	1.7956e-13	-	family 72 glycoside hydrolase
M440DRAFT_306733	733.78	313.07	1.2267	1.752e-14	1.828e-13	-	hypothetical protein
M440DRAFT_1272591	62.29	4.83	3.6815	1.7686e-14	1.8435e-13	-	hypothetical protein
M440DRAFT_1439460	352.34	859.23	-1.2844	1.8406e-14	1.9169e-13	-	hypothetical protein
M440DRAFT_1395170	477.8	1094.98	-1.1972	1.9821e-14	2.0624e-13	-	general substrate transporter
M440DRAFT_1327292	99.49	257.86	-1.3778	2.0532e-14	2.1345e-13	-	hypothetical protein
M440DRAFT_1208473	575.67	273.85	1.0722	2.1477e-14	2.2307e-13	-	hypothetical protein
M440DRAFT_125569	200.86	55.69	1.8456	2.1795e-14	2.2576e-13	-	hypothetical protein
M440DRAFT_1406290	1333.59	425.61	1.6475	2.1795e-14	2.2576e-13	-	hypothetical protein
M440DRAFT_1071895	160.62	48.05	1.7402	2.2362e-14	2.3143e-13	-	hypothetical protein
M440DRAFT_1382284	219.78	521.83	-1.2513	2.3663e-14	2.4467e-13	-	WLM-domain-containing protein
M440DRAFT_1440692	577	254.55	1.1816	2.4003e-14	2.4796e-13	-	hypothetical protein
M440DRAFT_1438636	237.43	572.26	-1.268	2.423e-14	2.5009e-13	-	hypothetical protein
M440DRAFT_1376292	109.67	25.57	2.1065	2.6197e-14	2.7015e-13	-	Ca2+ transporter
M440DRAFT_1330220	381.98	809.78	-1.0836	2.6279e-14	2.7076e-13	-	hypothetical protein
Novel.6045	1547.52	3888.25	-1.3296	2.6436e-14	2.7213e-13	-	-
M440DRAFT_174095	40.97	151.1	-1.901	2.7315e-14	2.8093e-13	-	hypothetical protein
M440DRAFT_1255986	1186.56	482.73	1.2973	2.8334e-14	2.9114e-13	-	hypothetical protein
M440DRAFT_1227912	21.63	110.22	-2.3426	2.8376e-14	2.9132e-13	-	hypothetical protein
M440DRAFT_1469582	172.32	43.69	1.9947	2.8579e-14	2.9314e-13	-	cytochrome P450
M440DRAFT_1399803	441.4	175.96	1.3262	2.9296e-14	2.9997e-13	-	hypothetical protein
M440DRAFT_1439441	184.31	425.25	-1.201	2.9447e-14	3.0125e-13	-	hypothetical protein
M440DRAFT_1422252	708.85	273.42	1.3751	2.9502e-14	3.0154e-13	-	hypothetical protein
M440DRAFT_1426462	258.17	598.42	-1.2116	2.9599e-14	3.0227e-13	-	hypothetical protein
Novel.1943	191.96	49.03	1.9572	3.0239e-14	3.0853e-13	-	-
M440DRAFT_1325672	4270.72	1881.28	1.1829	3.142e-14	3.2012e-13	-	hypothetical protein
M440DRAFT_1455945	125.37	334.06	-1.4062	3.3296e-14	3.3882e-13	-	hypothetical protein
M440DRAFT_23183	660.67	241.39	1.456	3.4288e-14	3.4861e-13	-	glycoside hydrolase family 2 protein
M440DRAFT_1358693	138.92	395.04	-1.5009	3.5949e-14	3.6485e-13	-	thymidylate synthase
M440DRAFT_1391019	3201.72	377.03	3.0869	3.9579e-14	4.0099e-13	-	actin-like ATPase domain-containing protein
M440DRAFT_1336599	431.73	902.49	-1.0626	3.9907e-14	4.0396e-13	-	ribosomal protein S18
M440DRAFT_1396102	15455	7364.05	1.0695	4.1696e-14	4.2171e-13	-	DUF1960-domain-containing protein
M440DRAFT_1432687	18.43	95.02	-2.362	4.2556e-14	4.3002e-13	-	hypothetical protein
M440DRAFT_52003	338	678.93	-1.0046	4.2991e-14	4.3366e-13	-	Metallo-hydrolase/oxidoreductase
M440DRAFT_1460643	384.19	157.9	1.2873	4.3195e-14	4.3534e-13	-	P-loop containing nucleoside triphosphate hydrolase protein
M440DRAFT_1103602	415.38	108.83	1.9312	4.3454e-14	4.3757e-13	-	hypothetical protein
M440DRAFT_1100920	91.49	17.6	2.3954	4.3946e-14	4.4214e-13	-	adenosine deaminase
M440DRAFT_1442603	1153.44	550.29	1.0686	4.5286e-14	4.5523e-13	-	DNA photolyase%2C class I
M440DRAFT_1031957	7084.29	2832.71	1.3225	5.5463e-14	5.5559e-13	-	hypothetical protein
M440DRAFT_1336234	8.9	81.91	-3.2324	5.8428e-14	5.8478e-13	-	hypothetical protein
M440DRAFT_171913	477.92	176.4	1.4393	5.9848e-14	5.9848e-13	-	hypothetical protein
M440DRAFT_1468624	60.17	3.16	4.2556	6.032e-14	6.0268e-13	-	hypothetical protein
M440DRAFT_1399489	48.79	166.55	-1.758	6.059e-14	6.0486e-13	-	hypothetical protein
M440DRAFT_1442431	32.01	142.93	-2.1683	6.2921e-14	6.2758e-13	-	FAD/NAD(P)-binding domain-containing protein
M440DRAFT_1368452	89.2	311.61	-1.7962	6.3731e-14	6.3456e-13	-	hypothetical protein
M440DRAFT_1425191	1402.99	614.22	1.1917	6.419e-14	6.3859e-13	-	hypothetical protein
M440DRAFT_1227553	2.54	69.68	-4.7312	6.6101e-14	6.5703e-13	-	hypothetical protein
M440DRAFT_1351853	609.04	1237.36	-1.0239	6.6398e-14	6.5942e-13	-	mitochondrial carrier
M440DRAFT_1271116	41.61	150.8	-1.8476	6.846e-14	6.7931e-13	-	hypothetical protein
M440DRAFT_1324399	193.93	36.12	2.425	7.2549e-14	7.1927e-13	-	carbohydrate-binding module family 42 protein
M440DRAFT_1331003	1118.24	2390.3	-1.0973	7.4293e-14	7.353e-13	-	WD40 repeat-like protein
M440DRAFT_1380751	513.04	233.56	1.1321	7.6946e-14	7.6025e-13	-	non-ribosomal peptide synthetase
M440DRAFT_46923	302.39	645.16	-1.0923	7.8972e-14	7.7961e-13	-	FAD/NAD(P)-binding domain-containing protein
M440DRAFT_1389588	232.01	507.21	-1.1319	8.0446e-14	7.928e-13	-	fungal-specific transcription factor domain-containing protein
M440DRAFT_1329888	306.46	627.88	-1.0345	8.0719e-14	7.9481e-13	-	hypothetical protein
M440DRAFT_1387431	11197.5	4783.53	1.2272	8.339e-14	8.2014e-13	-	cytochrome P450
M440DRAFT_1362869	505.92	1037.86	-1.0378	8.3433e-14	8.2014e-13	-	aquaporin-like protein
M440DRAFT_1361319	141.08	387.11	-1.4535	8.5027e-14	8.3439e-13	-	ankyrin
M440DRAFT_1342170	21414.8	8451.42	1.3414	8.6466e-14	8.4707e-13	-	thioredoxin domain-containing protein
M440DRAFT_1403380	654.69	1709.67	-1.3859	8.9904e-14	8.8001e-13	-	GroES-like protein
M440DRAFT_1401407	91754.3	43972.2	1.0612	9.2164e-14	9.0136e-13	-	hydrophobin
M440DRAFT_1381493	2460.31	1221.41	1.0092	9.8844e-14	9.6588e-13	-	hypothetical protein
M440DRAFT_1269051	140.73	344	-1.2904	1.0691e-13	1.0421e-12	-	DUF647-domain-containing protein
M440DRAFT_1419880	429.6	962.9	-1.1663	1.0972e-13	1.0686e-12	-	hypothetical protein
M440DRAFT_1472251	399.1	155.4	1.3574	1.1043e-13	1.0745e-12	-	hypothetical protein
M440DRAFT_1336893	895.6	1793.5	-1.0036	1.122e-13	1.0909e-12	-	ARF/SAR
M440DRAFT_1406810	158.89	398.39	-1.3205	1.1327e-13	1.1003e-12	-	hypothetical protein
M440DRAFT_1330472	825.42	360.75	1.1967	1.1503e-13	1.1165e-12	-	methyltransferase
M440DRAFT_1401453	125.68	27.96	2.1811	1.1524e-13	1.1176e-12	-	hypothetical protein
M440DRAFT_1324571	355.31	104.15	1.7743	1.167e-13	1.1308e-12	-	glycoside hydrolase family 13 protein
M440DRAFT_1325214	887.46	319.02	1.4775	1.2685e-13	1.2261e-12	-	hypothetical protein
M440DRAFT_1442167	184.26	45.99	2.0017	1.2883e-13	1.2442e-12	-	glycosyltransferase family 31 protein
M440DRAFT_1393017	34651	15013.6	1.2066	1.3516e-13	1.3043e-12	-	family 72 glycoside hydrolase
M440DRAFT_1419471	863.43	1942.71	-1.1678	1.4359e-13	1.3833e-12	-	hypothetical protein
Novel.5748	109.03	20.94	2.382	1.4906e-13	1.4335e-12	-	-
M440DRAFT_1471369	52.67	3.85	3.8055	1.5128e-13	1.4537e-12	-	hypothetical protein
M440DRAFT_1363099	281.79	54.58	2.3651	1.545e-13	1.4834e-12	-	hypothetical protein
M440DRAFT_1441756	584.63	256.38	1.1895	1.7019e-13	1.6327e-12	-	hypothetical protein
M440DRAFT_1388827	1719.9	20.37	6.3995	1.8014e-13	1.7268e-12	-	hypothetical protein
M440DRAFT_1406786	130.41	310.33	-1.2458	1.9023e-13	1.822e-12	-	hypothetical protein
M440DRAFT_1339055	216.14	490.26	-1.1836	1.9361e-13	1.8527e-12	-	hypothetical protein
Novel.10397	416.65	198.01	1.0734	1.9535e-13	1.8679e-12	-	-
M440DRAFT_1404791	395.54	867.53	-1.1376	1.9877e-13	1.8989e-12	-	hypothetical protein
M440DRAFT_1387444	889.63	362.09	1.2954	2.0724e-13	1.9766e-12	-	hypothetical protein
M440DRAFT_1441694	70.04	205.53	-1.5601	2.0755e-13	1.9779e-12	-	hypothetical protein
M440DRAFT_1401995	267.69	81.62	1.708	2.0836e-13	1.9841e-12	-	putative xylose permease
M440DRAFT_1435170	176.18	59.67	1.5585	2.486e-13	2.3614e-12	-	hypothetical protein
M440DRAFT_1433634	108.97	288.07	-1.4012	2.6963e-13	2.559e-12	-	acetyl-CoA synthetase-like protein
M440DRAFT_1395529	224.01	67.24	1.7306	2.7359e-13	2.5945e-12	-	MFS general substrate transporter
M440DRAFT_1461082	1.52	77.63	-5.6846	2.7706e-13	2.6231e-12	-	hypothetical protein
M440DRAFT_1402851	63.3	2.12	4.9647	2.8754e-13	2.7179e-12	-	hypothetical protein
M440DRAFT_360960	2.09	71.83	-5.009	2.8844e-13	2.7241e-12	-	hypothetical protein
Novel.160	211.86	61.39	1.7746	2.9282e-13	2.7633e-12	-	-
M440DRAFT_364331	10925	3827.43	1.5134	2.9682e-13	2.7987e-12	-	carbohydrate esterase family 15 protein
M440DRAFT_1471344	66.82	9.51	2.8124	2.9868e-13	2.8139e-12	-	Metallo-dependent hydrolase
M440DRAFT_1312353	213.07	510.96	-1.2653	3.0085e-13	2.8321e-12	-	hypothetical protein
M440DRAFT_221043	323.44	18.86	4.0968	3.1204e-13	2.9327e-12	-	hypothetical protein
M440DRAFT_1373165	53.14	164.76	-1.6366	3.1547e-13	2.9625e-12	-	hypothetical protein
Novel.6049	180.49	38.27	2.2252	3.1599e-13	2.965e-12	-	-
M440DRAFT_1339477	103.44	254.72	-1.3034	3.2208e-13	3.0179e-12	-	Indoleamine 2%2C3-dioxygenase
M440DRAFT_1398793	923.38	319.48	1.5313	3.5541e-13	3.324e-12	-	hypothetical protein
M440DRAFT_1338023	257.18	96.52	1.4233	3.64e-13	3.4017e-12	-	hypothetical protein
M440DRAFT_1466066	148.83	49.37	1.5919	3.8568e-13	3.5984e-12	-	hypothetical protein
M440DRAFT_1335947	598.58	268.73	1.1548	4.1729e-13	3.8871e-12	-	hypothetical protein
M440DRAFT_1471902	385.75	169.64	1.1886	4.1975e-13	3.9069e-12	-	DUF1769-domain-containing protein
M440DRAFT_1251320	29.24	140.04	-2.249	4.3118e-13	4.01e-12	-	hypothetical protein
Novel.4506	373.36	118.73	1.6518	4.6292e-13	4.2983e-12	-	-
M440DRAFT_1438697	4.22	66	-3.9882	4.6839e-13	4.3456e-12	-	hypothetical protein
M440DRAFT_1329719	116987	41866.9	1.4825	4.8337e-13	4.4773e-12	-	HSP20-like chaperone
M440DRAFT_1421438	76.46	203.02	-1.4121	4.9532e-13	4.5844e-12	-	purine and uridine phosphorylase
M440DRAFT_1425111	3559.01	1227.79	1.5352	5.1496e-13	4.7623e-12	-	hypothetical protein
M440DRAFT_1472190	57.74	244.71	-2.0953	5.1877e-13	4.7938e-12	-	hypothetical protein
M440DRAFT_283079	118.38	31.33	1.917	6.0802e-13	5.6014e-12	-	hypothetical protein
M440DRAFT_1388430	54488.8	19527.1	1.4805	6.1382e-13	5.6495e-12	-	SE-domain-containing protein
M440DRAFT_1471114	95.17	245.82	-1.3775	6.2755e-13	5.7666e-12	-	HET-domain-containing protein
M440DRAFT_1299404	12.11	79.28	-2.6874	6.3828e-13	5.8606e-12	-	ankyrin
M440DRAFT_1395826	53718.9	16587.1	1.6954	7.0494e-13	6.4675e-12	-	hypothetical protein
M440DRAFT_1473316	336	127	1.4035	7.0597e-13	6.4719e-12	-	FAD-binding domain-containing protein
M440DRAFT_1356972	12.78	81.33	-2.672	7.2754e-13	6.6643e-12	-	hypothetical protein
M440DRAFT_1325446	103.34	22.98	2.1731	7.7222e-13	7.068e-12	-	MFS general substrate transporter
M440DRAFT_1402572	57.33	3.28	4.1675	7.8453e-13	7.175e-12	-	hypothetical protein
M440DRAFT_342572	42.89	160.1	-1.8843	7.8927e-13	7.2126e-12	-	hypothetical protein
M440DRAFT_1405865	168.49	47	1.8422	8.1202e-13	7.4088e-12	-	carbohydrate-binding module family 24 protein
M440DRAFT_1139144	143.68	328.97	-1.2011	8.2197e-13	7.4937e-12	-	hypothetical protein
M440DRAFT_1007621	331.71	142.84	1.2122	8.8999e-13	8.1011e-12	-	hypothetical protein
M440DRAFT_1313934	2.07	63.41	-4.8275	9.0255e-13	8.2089e-12	-	hypothetical protein
M440DRAFT_1406822	561.32	211.47	1.4111	9.1493e-13	8.3149e-12	-	radical SAM enzyme
M440DRAFT_1437211	559.11	260.91	1.0997	9.8219e-13	8.8982e-12	-	hypothetical protein
M440DRAFT_1424601	344.69	98.02	1.8166	1.0317e-12	9.3325e-12	-	hypothetical protein
Novel.376	121.28	17.6	2.7782	1.1241e-12	1.0152e-11	-	-
M440DRAFT_1310589	254.32	544.01	-1.1021	1.136e-12	1.0241e-11	-	DUF605-domain-containing protein
M440DRAFT_1337511	72.76	229.76	-1.6535	1.1366e-12	1.0241e-11	-	hypothetical protein
M440DRAFT_1199307	2183.11	1033.92	1.0783	1.1716e-12	1.0548e-11	-	transcription factor-like protein
M440DRAFT_1353910	139.01	391.04	-1.4865	1.2045e-12	1.0828e-11	-	S-adenosyl-L-methionine-dependent methyltransferase
M440DRAFT_207994	212.77	466.27	-1.1341	1.2239e-12	1.0993e-11	-	hypothetical protein
M440DRAFT_1405033	253.28	83.36	1.6054	1.2442e-12	1.1159e-11	-	GroES-like protein
M440DRAFT_1378939	112.22	29.49	1.941	1.2624e-12	1.1312e-11	-	hypothetical protein
M440DRAFT_66549	116.26	354.05	-1.6046	1.2849e-12	1.1506e-11	-	hypothetical protein
M440DRAFT_1322226	198	418.14	-1.0794	1.3054e-12	1.168e-11	-	WD40 repeat-like protein
Novel.4483	8.92	70.92	-2.9792	1.3574e-12	1.2117e-11	-	-
M440DRAFT_1392130	136.08	350.23	-1.3551	1.3651e-12	1.2176e-11	-	MFS general substrate transporter
Novel.5118	1775.9	846.39	1.0687	1.3824e-12	1.2321e-11	-	-
M440DRAFT_1352315	661.56	1391.46	-1.0753	1.4177e-12	1.2616e-11	-	hypothetical protein
M440DRAFT_1398987	237.66	596.23	-1.3265	1.4234e-12	1.2657e-11	-	PAP2-domain-containing protein
M440DRAFT_1378463	208.8	68.15	1.6124	1.4444e-12	1.2834e-11	-	hypothetical protein
M440DRAFT_1327294	23.67	112.53	-2.2627	1.5911e-12	1.4127e-11	-	hypothetical protein
M440DRAFT_1473437	910.31	413.5	1.1393	1.6343e-12	1.4499e-11	-	sexual sporulation-like protein
M440DRAFT_1379467	9.76	69.84	-2.8351	1.7156e-12	1.5197e-11	-	multicopper oxidase
M440DRAFT_1384314	24.61	114.99	-2.2058	1.7526e-12	1.5513e-11	-	hypothetical protein
M440DRAFT_1176951	32.3	127.91	-1.9928	1.7609e-12	1.5574e-11	-	hypothetical protein
M440DRAFT_1336545	1897.42	907.1	1.0648	1.7804e-12	1.5735e-11	-	hypothetical protein
M440DRAFT_22996	496.24	227.7	1.1265	1.7903e-12	1.581e-11	-	hypothetical protein
M440DRAFT_1460133	54.12	162.49	-1.5795	1.821e-12	1.6069e-11	-	hypothetical protein
Novel.6341	124.56	332.6	-1.4162	1.8781e-12	1.656e-11	-	-
Novel.7838	178.74	57.47	1.6409	1.9034e-12	1.6771e-11	-	-
M440DRAFT_1380543	174.05	45.76	1.9303	1.9089e-12	1.6806e-11	-	hypothetical protein
M440DRAFT_1399918	1914.32	790.77	1.2749	1.9227e-12	1.6902e-11	-	lytic polysaccharide monooxygenase
M440DRAFT_1339686	173.65	381.9	-1.1362	1.9222e-12	1.6902e-11	-	alpha/beta-hydrolase
M440DRAFT_1400541	43.66	144.86	-1.7259	1.9885e-12	1.7468e-11	-	NAD(P)-binding protein
M440DRAFT_1425824	30.48	135.72	-2.1439	2.022e-12	1.7748e-11	-	hypothetical protein
M440DRAFT_267724	6	67.83	-3.4955	2.0709e-12	1.8156e-11	-	hypothetical protein
M440DRAFT_1331351	70.05	233.65	-1.7315	2.0716e-12	1.8156e-11	-	glycoside hydrolase family 36 protein
M440DRAFT_5338	1278.39	504.7	1.3403	2.1193e-12	1.8546e-11	-	hypothetical protein
M440DRAFT_1341622	145.51	34	2.0904	2.1332e-12	1.864e-11	-	hypothetical protein
M440DRAFT_1422266	340.77	138.93	1.2948	2.2907e-12	2.0001e-11	-	hypothetical protein
M440DRAFT_1434165	68.47	214.41	-1.642	2.3176e-12	2.022e-11	-	hypothetical protein
M440DRAFT_56903	894.76	377.03	1.2473	2.334e-12	2.0347e-11	-	hypothetical protein
M440DRAFT_1327474	76.56	16.43	2.2207	2.3441e-12	2.042e-11	-	hypothetical protein
M440DRAFT_1340980	144.61	337.67	-1.2281	2.3699e-12	2.063e-11	-	hypothetical protein
M440DRAFT_1342360	20026.1	43772.4	-1.1281	2.4618e-12	2.1413e-11	-	hypothetical protein
M440DRAFT_1168135	49.06	181.1	-1.8738	2.5571e-12	2.2226e-11	-	hypothetical protein
M440DRAFT_6173	59.2	172.83	-1.5414	2.5744e-12	2.2359e-11	-	hypothetical protein
M440DRAFT_2326	39698.1	15809.8	1.3283	2.5955e-12	2.2525e-11	-	hypothetical protein
M440DRAFT_17798	290.34	654.35	-1.1685	2.6558e-12	2.3031e-11	-	exocyst%2C sec10 subunit
M440DRAFT_1420462	33.69	119.16	-1.8184	2.7801e-12	2.4091e-11	-	hypothetical protein
M440DRAFT_1342689	578.86	270.66	1.0938	2.8849e-12	2.4981e-11	-	hypothetical protein
M440DRAFT_175426	118.58	319.07	-1.4395	2.9586e-12	2.5581e-11	-	hypothetical protein
M440DRAFT_1398705	1652.8	554.55	1.5751	2.9733e-12	2.5689e-11	-	hypothetical protein
M440DRAFT_1373665	12.91	79.59	-2.6058	3.1711e-12	2.7377e-11	-	DNA topoisomerase IV%2C alpha subunit
M440DRAFT_1438151	203.11	63.37	1.6723	3.2228e-12	2.7803e-11	-	hypothetical protein
M440DRAFT_1459986	138.22	325.23	-1.2429	3.2751e-12	2.8212e-11	-	hypothetical protein
M440DRAFT_1339458	314.6	802.71	-1.3495	3.3119e-12	2.8508e-11	-	hypothetical protein
M440DRAFT_1400000	61.4	9.24	2.7316	3.9053e-12	3.359e-11	-	FAD/NAD(P)-binding domain-containing protein
M440DRAFT_1030806	124.35	39.28	1.6609	4.2764e-12	3.6724e-11	-	hypothetical protein
M440DRAFT_8313	77.49	201.52	-1.3867	4.2792e-12	3.6724e-11	-	hypothetical protein
M440DRAFT_54291	352.01	706.32	-1.0063	4.3041e-12	3.6911e-11	-	mitochondrial import protein Pam17
M440DRAFT_1438131	207.65	523.65	-1.329	4.3798e-12	3.7532e-11	-	hypothetical protein
Novel.6354	379.61	142.68	1.4089	4.4156e-12	3.781e-11	-	-
M440DRAFT_1451030	155.96	399.53	-1.3502	4.5031e-12	3.8503e-11	-	uridine kinase
M440DRAFT_1399021	1041.67	470.4	1.1491	4.5318e-12	3.872e-11	-	MFS general substrate transporter
M440DRAFT_1330954	150.33	48.24	1.6455	4.6691e-12	3.9834e-11	-	hypothetical protein
M440DRAFT_1364360	91.51	243.08	-1.4135	4.7332e-12	4.0321e-11	-	hypothetical protein
M440DRAFT_1392456	13116.6	5289.68	1.3103	4.8976e-12	4.1691e-11	-	hypothetical protein
M440DRAFT_38581	466.61	176.42	1.4076	5.5324e-12	4.6991e-11	-	hypothetical protein
M440DRAFT_7949	357.4	137.62	1.3767	5.6604e-12	4.8043e-11	-	hypothetical protein
M440DRAFT_1421982	458.97	134.94	1.7631	5.7425e-12	4.8704e-11	-	non-ribosomal peptide synthetase
M440DRAFT_214561	118.92	459.14	-1.9548	5.8481e-12	4.9563e-11	-	hypothetical protein
M440DRAFT_1439752	655.4	226.41	1.5325	5.9827e-12	5.0667e-11	-	hypothetical protein
M440DRAFT_1424143	356.13	146.23	1.2812	6.0082e-12	5.0845e-11	-	hypothetical protein
M440DRAFT_1133488	46.61	164.99	-1.8268	6.1358e-12	5.1888e-11	-	hypothetical protein
M440DRAFT_1040024	85.88	19.61	2.1272	6.2083e-12	5.2423e-11	-	hypothetical protein
M440DRAFT_1387787	313478	115080	1.4457	6.3774e-12	5.3734e-11	-	HSP20-like chaperone
M440DRAFT_1398444	145.11	369.5	-1.3561	6.4527e-12	5.4308e-11	-	CDP-diacylglycerol--inositol 3-phosphatidyltransferase
M440DRAFT_1471855	637.9	241.31	1.4022	6.5931e-12	5.543e-11	-	hypothetical protein
M440DRAFT_1364944	1339.56	652.32	1.0383	7.1052e-12	5.9562e-11	-	glycosyltransferase family 20 protein
M440DRAFT_1332323	285.02	109.63	1.3786	7.2412e-12	6.0614e-11	-	glycoside hydrolase family 3 protein
M440DRAFT_1350674	111.76	29.92	1.9127	7.5321e-12	6.2958e-11	-	hypothetical protein
M440DRAFT_1234075	62.01	9.25	2.7155	7.8828e-12	6.5794e-11	-	hypothetical protein
M440DRAFT_48247	2130.95	1003.61	1.0856	8.0256e-12	6.689e-11	-	hypothetical protein
M440DRAFT_1429153	20.93	111.64	-2.4256	8.4964e-12	7.0712e-11	-	endonuclease
M440DRAFT_1339623	111.57	282.99	-1.3362	9.1572e-12	7.6157e-11	-	hypothetical protein
M440DRAFT_1468026	148.23	355.91	-1.2646	9.1837e-12	7.6321e-11	-	hypothetical protein
M440DRAFT_1374990	156.83	51.31	1.6192	9.4278e-12	7.8182e-11	-	MFS general substrate transporter
M440DRAFT_1344645	93.31	229.95	-1.302	9.621e-12	7.9727e-11	-	FtsJ-domain-containing protein
M440DRAFT_1456582	170.11	46.06	1.8902	9.6412e-12	7.9837e-11	-	terpenoid synthase
M440DRAFT_1397256	146.3	47.33	1.6174	9.6753e-12	8.0062e-11	-	hypothetical protein
M440DRAFT_1400360	186.2	415.04	-1.1577	9.6946e-12	8.0165e-11	-	hypothetical protein
Novel.1151	173.49	51.13	1.7566	9.9159e-12	8.1936e-11	-	-
M440DRAFT_1322777	61.18	187.6	-1.6124	9.9774e-12	8.2385e-11	-	hypothetical protein
M440DRAFT_1351653	408.71	183.55	1.1536	1.0145e-11	8.3653e-11	-	MFS general substrate transporter
M440DRAFT_1403357	3344.88	8193.5	-1.2929	1.0287e-11	8.4759e-11	-	hypothetical protein
M440DRAFT_1342442	191941	89566.3	1.0996	1.0339e-11	8.5128e-11	-	CFEM-domain-containing protein
M440DRAFT_1348768	370.33	145.01	1.3573	1.0413e-11	8.5676e-11	-	bifunctional carbamoylphosphate synthase/aspartate carbamoyltransferase
M440DRAFT_1350106	262.96	558.25	-1.083	1.0432e-11	8.5771e-11	-	hypothetical protein
M440DRAFT_1439999	1248.13	2519.71	-1.0123	1.1e-11	9.0376e-11	-	squalene synthase
M440DRAFT_109332	291.26	68.97	2.0746	1.1115e-11	9.1256e-11	-	hypothetical protein
M440DRAFT_1419331	83.51	210.86	-1.3381	1.1418e-11	9.3612e-11	-	hypothetical protein
M440DRAFT_1385537	41.28	141.76	-1.7925	1.1411e-11	9.3612e-11	-	hypothetical protein
M440DRAFT_1308759	8653.7	3992.23	1.1162	1.2256e-11	1.0034e-10	-	hypothetical protein
M440DRAFT_1331962	181.26	386.32	-1.0924	1.2381e-11	1.0129e-10	-	hypothetical protein
M440DRAFT_1013522	289.67	715.48	-1.3063	1.24e-11	1.0138e-10	-	hypothetical protein
M440DRAFT_1249180	336.46	134.31	1.3225	1.2568e-11	1.0267e-10	-	hypothetical protein
M440DRAFT_3411	45.58	155.06	-1.745	1.2732e-11	1.0394e-10	-	cysteine proteinase
Novel.4787	95.69	232.93	-1.2893	1.2983e-11	1.0591e-10	-	-
M440DRAFT_1421180	39.1	138.06	-1.8001	1.3089e-11	1.0663e-10	-	thioredoxin-like protein
M440DRAFT_1275288	36.98	134.26	-1.8636	1.3134e-11	1.0693e-10	-	hypothetical protein
M440DRAFT_1321376	610.47	276.69	1.1381	1.3461e-11	1.0951e-10	-	hypothetical protein
M440DRAFT_252491	69.11	213.18	-1.6193	1.4079e-11	1.1437e-10	-	hypothetical protein
M440DRAFT_58119	772.74	307.28	1.333	1.4371e-11	1.165e-10	-	hypothetical protein
M440DRAFT_1332416	778.59	360.52	1.1123	1.4664e-11	1.1871e-10	-	PR-1-like protein
M440DRAFT_1429678	709.91	353.71	1.0047	1.4825e-11	1.1993e-10	-	hypothetical protein
M440DRAFT_1381869	41.59	158.87	-1.9222	1.5375e-11	1.2429e-10	-	aromatic compound dioxygenase
Novel.8447	82.45	14.51	2.494	1.5947e-11	1.2873e-10	-	-
M440DRAFT_1366561	435.63	170.76	1.357	1.6032e-11	1.2933e-10	-	glycoside hydrolase family 20 protein
M440DRAFT_1341337	3439.97	323.43	3.4102	1.6057e-11	1.2944e-10	-	GMC oxidoreductase
M440DRAFT_229992	67.49	7.7	3.1462	1.6251e-11	1.3091e-10	-	hypothetical protein
M440DRAFT_1337909	267.3	96.1	1.4778	1.6573e-11	1.3341e-10	-	FAD/NAD(P)-binding domain-containing protein
Novel.8350	70.35	12.09	2.5249	1.6704e-11	1.3438e-10	-	-
M440DRAFT_1442595	183.59	44.21	2.064	1.6783e-11	1.3492e-10	-	hypothetical protein
M440DRAFT_1223201	8644.57	3235.66	1.4179	1.7423e-11	1.3987e-10	-	glycoside hydrolase family 3 protein
M440DRAFT_1376690	112.48	294.71	-1.3799	1.9815e-11	1.5885e-10	-	alpha/beta-hydrolase
M440DRAFT_1334473	41.51	130.25	-1.6596	2.0437e-11	1.6372e-10	-	HET-domain-containing protein
Novel.6264	692.79	285.03	1.2803	2.09e-11	1.6732e-10	-	-
M440DRAFT_157415	257.37	86.92	1.5616	2.102e-11	1.6804e-10	-	hypothetical protein
M440DRAFT_1435902	5886.11	2535.07	1.2156	2.1666e-11	1.7309e-10	-	small oligopeptide transporter
M440DRAFT_35812	288.92	113.85	1.3482	2.2224e-11	1.7718e-10	-	phosphoglycerate mutase-like protein
M440DRAFT_1335002	459.88	216.37	1.0871	2.2501e-11	1.7926e-10	-	guanine nucleotide exchange factor-like protein
M440DRAFT_1127586	221.79	465.45	-1.0748	2.3519e-11	1.8724e-10	-	hypothetical protein
M440DRAFT_1406303	722.38	329.21	1.1344	2.4001e-11	1.9095e-10	-	hypothetical protein
M440DRAFT_1324308	4155.78	8974.48	-1.1106	2.5931e-11	2.0574e-10	-	hypothetical protein
M440DRAFT_1323852	623.85	232.49	1.4257	2.605e-11	2.0654e-10	-	dehydrogenase
M440DRAFT_1084968	845.71	392.06	1.1089	2.6146e-11	2.0716e-10	-	phosphoglycerate mutase-like protein
M440DRAFT_1392132	841.06	338.06	1.3155	2.6213e-11	2.0755e-10	-	hypothetical protein
M440DRAFT_1323605	147.84	375.37	-1.3478	2.6972e-11	2.1342e-10	-	hypothetical protein
M440DRAFT_1262526	32.45	121.64	-1.9006	2.7182e-11	2.1493e-10	-	hypothetical protein
M440DRAFT_1419637	540.85	195.23	1.4713	2.8422e-11	2.2427e-10	-	HECT-domain-containing protein
M440DRAFT_1454410	1.1	68.01	-5.9155	2.8472e-11	2.2451e-10	-	hypothetical protein
M440DRAFT_1389139	631.63	281.66	1.1653	2.9368e-11	2.3142e-10	-	MFS general substrate transporter
Novel.3157	154.2	332.04	-1.1104	2.9942e-11	2.3578e-10	-	-
M440DRAFT_1404999	124.85	29.84	2.0517	3.0045e-11	2.3643e-10	-	hypothetical protein
Novel.4527	3817.47	1796.32	1.0878	3.1437e-11	2.4722e-10	-	-
M440DRAFT_1459808	90.65	0.57	7.3038	3.1683e-11	2.4899e-10	-	Clavaminate synthase-like protein
M440DRAFT_1372710	169.72	363.13	-1.0945	3.1807e-11	2.4979e-10	-	hypothetical protein
M440DRAFT_1150007	24995.4	12335.7	1.0188	3.3277e-11	2.6116e-10	-	hypothetical protein
M440DRAFT_1332381	28364	13544.2	1.0664	3.3412e-11	2.6203e-10	-	MFS general substrate transporter
M440DRAFT_1448502	279.87	111.43	1.3317	3.4113e-11	2.6735e-10	-	MFS general substrate transporter
M440DRAFT_1396457	123.39	293.44	-1.2522	3.5737e-11	2.7989e-10	-	L domain-like protein
M440DRAFT_1449122	362.03	1037.21	-1.5183	3.8123e-11	2.9838e-10	-	S-adenosyl-L-methionine-dependent methyltransferase
M440DRAFT_1473339	76.01	17.56	2.0996	3.8165e-11	2.985e-10	-	hypothetical protein
M440DRAFT_1347192	156.51	343.2	-1.1277	3.844e-11	3.0045e-10	-	cytochrome P450
M440DRAFT_1246354	725.01	349.76	1.0526	3.8899e-11	3.0363e-10	-	hypothetical protein
M440DRAFT_1440123	172.97	61.05	1.5013	3.9272e-11	3.0613e-10	-	hypothetical protein
M440DRAFT_1395561	132704	50573.5	1.3918	3.9269e-11	3.0613e-10	-	hypothetical protein
M440DRAFT_1237524	399	153.12	1.3777	3.957e-11	3.0824e-10	-	hypothetical protein
M440DRAFT_1334193	3168.64	6981.39	-1.1398	3.9726e-11	3.0925e-10	-	hypothetical protein
M440DRAFT_810	239.46	510.7	-1.0887	4.0171e-11	3.125e-10	-	hypothetical protein
M440DRAFT_1401546	36625.3	14412.7	1.3455	4.1137e-11	3.198e-10	-	P-loop containing nucleoside triphosphate hydrolase protein
M440DRAFT_1404032	841.4	359.89	1.2241	4.126e-11	3.2054e-10	-	hypothetical protein
M440DRAFT_1355065	124.92	321.26	-1.3555	4.1854e-11	3.2472e-10	-	cation transporting ATPase
M440DRAFT_1323664	75.75	190.11	-1.3203	4.2459e-11	3.292e-10	-	mRNA decapping enzyme DcpS N-terminal domain-containing protein
M440DRAFT_185449	722.03	289.68	1.3209	4.3699e-11	3.3835e-10	-	hypothetical protein
M440DRAFT_1861	309.78	136.92	1.1772	4.5228e-11	3.4949e-10	-	hypothetical protein
M440DRAFT_1468449	192.88	441.57	-1.1901	4.6064e-11	3.5571e-10	-	hypothetical protein
Novel.633	86.84	18.47	2.2304	4.6211e-11	3.5661e-10	-	-
M440DRAFT_1406647	147.41	38.77	1.9351	4.6998e-11	3.6196e-10	-	hypothetical protein
M440DRAFT_1466188	851.7	399.41	1.0947	4.7896e-11	3.6863e-10	-	hypothetical protein
M440DRAFT_1470061	65.88	1087.34	-4.0442	5.1952e-11	3.9932e-10	-	hypothetical protein
Novel.1340	181.18	51.03	1.8156	5.5502e-11	4.2632e-10	-	-
M440DRAFT_1433257	119.32	299.99	-1.3218	5.8821e-11	4.5151e-10	-	hypothetical protein
M440DRAFT_1470055	52.18	496.51	-3.251	5.9697e-11	4.5793e-10	-	Glucooligosaccharide oxidase
M440DRAFT_1335143	120.65	286.26	-1.24	6.0076e-11	4.6022e-10	-	ADP-ribosylation factor-like protein
M440DRAFT_1340882	272.49	123.58	1.1461	6.3188e-11	4.8374e-10	-	glycoside hydrolase family 3 protein
Novel.7428	599.8	280.26	1.0972	6.5817e-11	5.0354e-10	-	-
M440DRAFT_1422986	383.64	822.89	-1.1025	6.8415e-11	5.2272e-10	-	hypothetical protein
M440DRAFT_1437866	852.32	365.36	1.2241	6.9471e-11	5.3044e-10	-	general substrate transporter
M440DRAFT_1423187	7479.7	3614.87	1.0491	7.3041e-11	5.5696e-10	-	hypothetical protein
M440DRAFT_1397512	525.69	1091.12	-1.0514	7.351e-11	5.6017e-10	-	hypothetical protein
M440DRAFT_1467597	142.06	328.78	-1.2087	7.9272e-11	6.0288e-10	-	CSE2-domain-containing protein
M440DRAFT_1400100	380.24	188.47	1.011	8.2901e-11	6.3007e-10	-	LACT-domain-containing protein
M440DRAFT_1438408	159.02	360.45	-1.1809	8.4001e-11	6.3801e-10	-	cis-golgi transport protein particle complex subunit
M440DRAFT_1460569	498.49	171.09	1.5429	8.6251e-11	6.5467e-10	-	hypothetical protein
M440DRAFT_1396670	108.38	34.17	1.6598	8.6907e-11	6.5921e-10	-	hypothetical protein
M440DRAFT_1427089	177.3	436.06	-1.2914	8.7444e-11	6.6285e-10	-	3-oxoacyl synthase
M440DRAFT_1294989	1281.74	588.5	1.1226	8.7886e-11	6.6577e-10	-	hypothetical protein
M440DRAFT_1136087	4422.45	2190.38	1.0136	8.9155e-11	6.745e-10	-	hypothetical protein
M440DRAFT_1401433	187.4	57.41	1.7074	9.1416e-11	6.907e-10	-	hypothetical protein
M440DRAFT_1398320	147.06	49.32	1.5846	9.2989e-11	7.0213e-10	-	hypothetical protein
M440DRAFT_1399890	399.01	809.12	-1.0205	9.3927e-11	7.0828e-10	-	lanosterol synthase
Novel.3429	203.19	75.54	1.4237	9.4148e-11	7.0949e-10	-	-
M440DRAFT_23556	341.68	734.49	-1.106	9.4466e-11	7.1095e-10	-	hypothetical protein
M440DRAFT_77849	255.67	113.51	1.1741	9.4896e-11	7.1373e-10	-	hypothetical protein
M440DRAFT_1348371	4887.99	2218.32	1.1397	9.6603e-11	7.2609e-10	-	sopentenyl-diphosphate delta-isomerase-like protein
M440DRAFT_1467020	91.99	253.15	-1.4543	1.1015e-10	8.2578e-10	-	DNA mismatch repair protein
M440DRAFT_1166681	752.61	1554.28	-1.0473	1.1013e-10	8.2578e-10	-	hypothetical protein
M440DRAFT_1089668	83.22	20.6	2.0185	1.136e-10	8.4997e-10	-	hypothetical protein
Novel.4434	26.83	106.93	-1.9728	1.1673e-10	8.7167e-10	-	-
M440DRAFT_1083912	139.74	337.7	-1.2821	1.2313e-10	9.1771e-10	-	hypothetical protein
M440DRAFT_1435484	29.33	103.41	-1.8083	1.2855e-10	9.5625e-10	-	ankyrin
Novel.5408	93.2	24.46	1.9314	1.285e-10	9.5625e-10	-	-
M440DRAFT_1441655	110.44	259.84	-1.2298	1.2952e-10	9.6287e-10	-	basic-leucine zipper transcription factor
Novel.8857	205.37	56.86	1.8455	1.3034e-10	9.683e-10	-	-
M440DRAFT_1464881	207.5	415.39	-1.002	1.3853e-10	1.0272e-09	-	Maf-domain-containing protein
M440DRAFT_1159880	356.13	168.62	1.0773	1.4041e-10	1.0405e-09	-	NAD(P)-binding protein
M440DRAFT_1437391	95.66	240.78	-1.338	1.4217e-10	1.0515e-09	-	hypothetical protein
M440DRAFT_1403187	100.1	25.76	1.9652	1.4286e-10	1.0559e-09	-	hypothetical protein
M440DRAFT_1421694	1805.47	892.58	1.0165	1.5304e-10	1.1304e-09	-	hypothetical protein
M440DRAFT_1403024	40.46	131	-1.6938	1.543e-10	1.1391e-09	-	glycosyltransferase family 50 protein
M440DRAFT_1140472	96.68	29.37	1.7276	1.5891e-10	1.1723e-09	-	hypothetical protein
M440DRAFT_239495	2389.16	1056.28	1.177	1.6195e-10	1.194e-09	-	iron hydrogenase
M440DRAFT_112927	319.02	157.35	1.0188	1.6402e-10	1.2077e-09	-	hypothetical protein
M440DRAFT_1396826	7174.5	3255.02	1.1402	1.6583e-10	1.2187e-09	-	glutathione transferase
M440DRAFT_1406535	175.95	368.2	-1.0666	1.7139e-10	1.2579e-09	-	DnaJ-domain-containing protein
Novel.7978	43.18	3.23	3.7509	1.7165e-10	1.259e-09	-	-
Novel.6578	134.13	289.22	-1.1079	1.8653e-10	1.3655e-09	-	-
M440DRAFT_1339313	70.65	179.61	-1.3533	1.8721e-10	1.3689e-09	-	hypothetical protein
M440DRAFT_1400484	309.78	623.13	-1.0039	1.8982e-10	1.387e-09	-	Fumarylacetoacetase
M440DRAFT_1326910	16.77	81.56	-2.2536	1.9169e-10	1.3998e-09	-	hypothetical protein
M440DRAFT_58368	339.32	141.45	1.2664	1.9769e-10	1.4427e-09	-	transporter
Novel.2555	154.92	53.62	1.5193	2.0348e-10	1.4841e-09	-	-
Novel.9175	426.64	186.22	1.1912	2.0505e-10	1.4946e-09	-	-
M440DRAFT_1403398	73.61	16.01	2.2029	2.0901e-10	1.5215e-09	-	hypothetical protein
M440DRAFT_111043	219.16	98.86	1.152	2.1647e-10	1.5728e-09	-	hypothetical protein
Novel.7356	334.53	672.21	-1.0035	2.255e-10	1.6354e-09	-	-
M440DRAFT_1440042	64.79	10.79	2.5992	2.2725e-10	1.647e-09	-	hypothetical protein
M440DRAFT_1325145	26033.2	12009.7	1.1161	2.286e-10	1.6558e-09	-	hypothetical protein
M440DRAFT_1334776	221.45	450.19	-1.0212	2.3415e-10	1.6949e-09	-	hypothetical protein
M440DRAFT_1399171	105.04	29.47	1.8221	2.4022e-10	1.7356e-09	-	hypothetical protein
M440DRAFT_1343912	204.58	457.82	-1.1637	2.4158e-10	1.7443e-09	-	hypothetical protein
M440DRAFT_1438907	0	48.09	-7.8463	2.4924e-10	1.7974e-09	-	hypothetical protein
M440DRAFT_1463575	114.77	31.34	1.8613	2.5082e-10	1.8077e-09	-	hypothetical protein
M440DRAFT_1351673	0.89	81.77	-6.7445	2.512e-10	1.8092e-09	-	CHAP-domain-containing protein
M440DRAFT_1328357	373.34	178.36	1.0618	2.5302e-10	1.8201e-09	-	hypothetical protein
M440DRAFT_1364256	84.09	20.24	2.0655	2.5423e-10	1.8277e-09	-	GPCR%2C GprK-type
M440DRAFT_1333188	69.76	16.9	2.0409	2.5803e-10	1.8538e-09	-	cell wall protein
M440DRAFT_1417889	207.22	83.06	1.3148	2.5868e-10	1.8573e-09	-	hypothetical protein
M440DRAFT_1360711	110.55	34.67	1.685	2.6576e-10	1.9058e-09	-	Ca2+ transporter
M440DRAFT_1430519	508.52	1033.68	-1.0214	2.6741e-10	1.9164e-09	-	hypothetical protein
M440DRAFT_1378896	142.4	364.22	-1.355	2.6924e-10	1.9272e-09	-	hypothetical protein
Novel.7579	71.81	15.91	2.1706	2.7198e-10	1.9456e-09	-	-
M440DRAFT_319602	204.44	83.02	1.3066	2.7365e-10	1.9551e-09	-	hypothetical protein
M440DRAFT_1389395	339.93	100	1.7609	2.7713e-10	1.9776e-09	-	hypothetical protein
M440DRAFT_1191174	54.88	8.11	2.7265	2.7798e-10	1.9812e-09	-	hypothetical protein
M440DRAFT_1397244	254.48	96.16	1.4058	2.8488e-10	2.0266e-09	-	D-galacturonic acid reductase
M440DRAFT_1440000	581.91	252.05	1.2068	2.9979e-10	2.1274e-09	-	protease
M440DRAFT_332863	489.85	160.75	1.6047	3.0599e-10	2.1682e-09	-	hypothetical protein
M440DRAFT_1431717	93.89	19.43	2.2755	3.155e-10	2.2293e-09	-	hypothetical protein
M440DRAFT_1366696	43.49	154.2	-1.8308	3.298e-10	2.3233e-09	-	hypothetical protein
M440DRAFT_1390870	102.29	226.53	-1.1428	3.3498e-10	2.3583e-09	-	hypothetical protein
M440DRAFT_1399526	95.15	24.98	1.9256	3.3708e-10	2.3703e-09	-	hypothetical protein
M440DRAFT_1363761	404.29	172.77	1.2314	3.4853e-10	2.4493e-09	-	aromatic compound dioxygenase
M440DRAFT_1362532	2482.36	5102.23	-1.0395	3.5051e-10	2.4587e-09	-	hypothetical protein
M440DRAFT_1435439	56.19	9.36	2.5779	3.5945e-10	2.5183e-09	-	phosphotransferase
M440DRAFT_1421101	373.79	178.72	1.068	3.6346e-10	2.5449e-09	-	NAD(P)-binding protein
M440DRAFT_195521	9.98	59.29	-2.552	3.828e-10	2.6754e-09	-	hypothetical protein
M440DRAFT_1339967	16	70.58	-2.1285	3.8315e-10	2.6763e-09	-	hypothetical protein
M440DRAFT_1338549	179.16	394.1	-1.1418	3.8518e-10	2.6888e-09	-	hypothetical protein
M440DRAFT_2187	1029.61	2321.93	-1.1717	3.9121e-10	2.7276e-09	-	hypothetical protein
M440DRAFT_1327208	199.99	424.17	-1.0884	3.9221e-10	2.733e-09	-	hypothetical protein
M440DRAFT_365976	10.02	59.77	-2.5632	4.0282e-10	2.8018e-09	-	glycosyltransferase family 90 protein
M440DRAFT_1322823	61.25	168.09	-1.4715	4.0499e-10	2.8152e-09	-	hypothetical protein
M440DRAFT_20982	1283.72	630.37	1.0267	4.0717e-10	2.8287e-09	-	hypothetical protein
M440DRAFT_1395340	224.44	84.14	1.424	4.0979e-10	2.8452e-09	-	GMC oxidoreductase
M440DRAFT_56590	137.33	289.95	-1.0787	4.1009e-10	2.8455e-09	-	Actin/actin-like protein
M440DRAFT_1342805	382.95	185.77	1.0459	4.1289e-10	2.8632e-09	-	DNA repair protein
Novel.6861	146.03	44.67	1.7041	4.3246e-10	2.99e-09	-	-
M440DRAFT_3796	82.18	210.55	-1.3699	4.3392e-10	2.9983e-09	-	ankyrin
M440DRAFT_1397154	1273.44	577.65	1.1395	4.5507e-10	3.1351e-09	-	hypothetical protein
Novel.7480	177.18	72.27	1.2972	4.79e-10	3.2921e-09	-	-
M440DRAFT_1396540	42.43	129.84	-1.5999	4.8142e-10	3.3067e-09	-	acyl-CoA N-acyltransferase
M440DRAFT_112251	84.88	204.29	-1.2767	5.2209e-10	3.5776e-09	-	hypothetical protein
M440DRAFT_1397181	183.21	382.77	-1.0584	5.2281e-10	3.5797e-09	-	hypothetical protein
M440DRAFT_1332088	49.86	139.64	-1.4997	5.4367e-10	3.7166e-09	-	hypothetical protein
Novel.1806	22.56	82.23	-1.8635	5.7352e-10	3.9184e-09	-	-
M440DRAFT_1372573	91.21	222.2	-1.2877	5.994e-10	4.0903e-09	-	glycosyltransferase family 22 protein
M440DRAFT_1331899	205.88	421.9	-1.04	6.0582e-10	4.1293e-09	-	hypothetical protein
M440DRAFT_1462914	334.73	158.38	1.0795	6.2475e-10	4.2558e-09	-	hypothetical protein
M440DRAFT_1422892	3612.77	1637.88	1.1411	6.7323e-10	4.578e-09	-	hypothetical protein
M440DRAFT_1434838	4962	2059.59	1.2686	7.1335e-10	4.8422e-09	-	hypothetical protein
M440DRAFT_1465945	1.81	43.64	-4.54	7.434e-10	5.0403e-09	-	hypothetical protein
M440DRAFT_1327077	220.15	94.56	1.2223	7.5814e-10	5.1282e-09	-	hypothetical protein
M440DRAFT_1357988	54.72	161.44	-1.5559	7.7975e-10	5.2713e-09	-	hypothetical protein
M440DRAFT_1110978	56.51	149.92	-1.4168	7.8795e-10	5.3236e-09	-	hypothetical protein
M440DRAFT_1346286	2651.93	1150.7	1.2044	7.9854e-10	5.392e-09	-	hypothetical protein
M440DRAFT_1333710	240.35	95.15	1.3413	8.0019e-10	5.4e-09	-	hypothetical protein
M440DRAFT_49924	402.34	865.26	-1.1029	8.0738e-10	5.4453e-09	-	hypothetical protein
M440DRAFT_1426650	146.95	56.11	1.3823	8.199e-10	5.5265e-09	-	hypothetical protein
M440DRAFT_1329985	0	42.13	-7.6497	8.515e-10	5.7329e-09	-	hypothetical protein
M440DRAFT_1401874	236.32	112	1.0799	8.7296e-10	5.8705e-09	-	NAD(P)-binding protein
M440DRAFT_174856	41.8	132.1	-1.6498	8.9722e-10	6.0301e-09	-	hypothetical protein
M440DRAFT_1403209	86.48	22.82	1.9194	9.2273e-10	6.198e-09	-	cytochrome P450
M440DRAFT_1396039	209.27	94.04	1.1507	9.3197e-10	6.2564e-09	-	hypothetical protein
M440DRAFT_1402047	88.81	22.94	1.9503	9.6565e-10	6.4675e-09	-	hypothetical protein
M440DRAFT_1334520	50.33	8.74	2.5089	9.7208e-10	6.5068e-09	-	terpenoid synthase
M440DRAFT_1351313	14.01	65.7	-2.2087	9.8154e-10	6.5663e-09	-	hypothetical protein
M440DRAFT_1332830	54.11	143.67	-1.4076	9.9584e-10	6.6581e-09	-	EPT/RTPC-like protein
Novel.8728	206.91	82.18	1.3333	1.0101e-09	6.7497e-09	-	-
M440DRAFT_1074963	315.05	756.95	-1.2701	1.0198e-09	6.8064e-09	-	hypothetical protein
M440DRAFT_1400517	18.5	73.56	-1.9945	1.0348e-09	6.9025e-09	-	hypothetical protein
M440DRAFT_1326604	48.34	133.6	-1.4567	1.0477e-09	6.9807e-09	-	hypothetical protein
M440DRAFT_1401367	4.92	45.7	-3.2198	1.0534e-09	7.0149e-09	-	hypothetical protein
M440DRAFT_64700	111.88	260.84	-1.2169	1.0598e-09	7.0534e-09	-	purine and uridine phosphorylase
M440DRAFT_1404783	59502.4	27647.5	1.1058	1.1139e-09	7.4086e-09	-	glycoside hydrolase
M440DRAFT_1402697	169.57	64.86	1.383	1.1568e-09	7.681e-09	-	hypothetical protein
M440DRAFT_1459939	311.03	142.67	1.1191	1.1978e-09	7.9487e-09	-	Aldo/keto reductase
M440DRAFT_1342672	95.02	30.17	1.6547	1.2399e-09	8.2235e-09	-	cytochrome P450
M440DRAFT_1331995	473.07	955.21	-1.0162	1.253e-09	8.3052e-09	-	stomatin family protein
M440DRAFT_20148	456.56	196.53	1.2139	1.2649e-09	8.3747e-09	-	hypothetical protein
M440DRAFT_1420995	426.97	900.45	-1.0739	1.2783e-09	8.4585e-09	-	ARM repeat-containing protein
M440DRAFT_1239324	265.89	99.74	1.4177	1.2909e-09	8.5374e-09	-	hypothetical protein
Novel.1050	561.48	218.2	1.3603	1.3643e-09	9.012e-09	-	-
Novel.1142	10.77	59.27	-2.4459	1.4e-09	9.243e-09	-	-
Novel.10677	629.91	75.64	3.0566	1.4258e-09	9.3967e-09	-	-
M440DRAFT_1405075	184.72	80.53	1.1952	1.4288e-09	9.4113e-09	-	S-adenosyl-L-methionine-dependent methyltransferase
M440DRAFT_1395358	378.97	771.1	-1.0272	1.4369e-09	9.4593e-09	-	hypothetical protein
M440DRAFT_1390697	96.05	237.66	-1.3015	1.4873e-09	9.7859e-09	-	class II aaRS and biotin synthetase
M440DRAFT_1369145	245.11	95.46	1.3634	1.5021e-09	9.8774e-09	-	zeta catalytic subunit of dna polymerase
M440DRAFT_1399501	79.79	198.6	-1.3154	1.5114e-09	9.9328e-09	-	hypothetical protein
M440DRAFT_1373971	75.69	21.18	1.8313	1.5496e-09	1.0178e-08	-	Metallo-dependent phosphatase
M440DRAFT_264523	72.26	177.88	-1.3008	1.5653e-09	1.0275e-08	-	hypothetical protein
M440DRAFT_1403896	685.34	335.14	1.0316	1.5782e-09	1.0348e-08	-	hypothetical protein
Novel.3814	203.03	72.03	1.4954	1.5794e-09	1.035e-08	-	-
M440DRAFT_1405654	458.55	196.25	1.2258	1.5965e-09	1.045e-08	-	hypothetical protein
M440DRAFT_1405251	114.3	39.54	1.5375	1.6667e-09	1.0897e-08	-	mitochondrial carrier
M440DRAFT_337898	38.88	138.69	-1.8303	1.6999e-09	1.1109e-08	-	hypothetical protein
M440DRAFT_70675	259.24	120.84	1.0981	1.7183e-09	1.1206e-08	-	hypothetical protein
Novel.8440	146.19	46	1.6697	1.7636e-09	1.1486e-08	-	-
M440DRAFT_1435393	10.38	64.87	-2.6594	1.7962e-09	1.1679e-08	-	hypothetical protein
M440DRAFT_1368595	157.05	56.73	1.4749	2.041e-09	1.3262e-08	-	glycoside hydrolase family 20 protein
M440DRAFT_1343181	20.67	92.75	-2.142	2.077e-09	1.3489e-08	-	hypothetical protein
M440DRAFT_1343464	228.11	81.02	1.5023	2.1088e-09	1.3665e-08	-	MFS general substrate transporter
M440DRAFT_1124448	174.36	50.66	1.7802	2.1196e-09	1.3719e-08	-	hypothetical protein
M440DRAFT_1198288	21.64	92.85	-2.083	2.2218e-09	1.4349e-08	-	hypothetical protein
M440DRAFT_1400524	31.19	103.12	-1.7142	2.2248e-09	1.436e-08	-	hypothetical protein
M440DRAFT_1440610	332.31	132.32	1.3353	2.2462e-09	1.4482e-08	-	hypothetical protein
M440DRAFT_1339879	9995.05	4902.24	1.0279	2.3402e-09	1.5071e-08	-	PTR2-domain-containing protein
M440DRAFT_1062839	34.56	2.31	3.9039	2.3435e-09	1.5084e-08	-	hypothetical protein
M440DRAFT_1322287	52.37	143.84	-1.445	2.3943e-09	1.5394e-08	-	hypothetical protein
M440DRAFT_16607	375.83	124.97	1.5885	2.4317e-09	1.5625e-08	-	hypothetical protein
M440DRAFT_1437338	131.71	273.25	-1.0486	2.5508e-09	1.6336e-08	-	hypothetical protein
M440DRAFT_1227436	12.12	59.73	-2.3094	2.6658e-09	1.7026e-08	-	hypothetical protein
M440DRAFT_1470968	54.72	10.39	2.3753	2.6651e-09	1.7026e-08	-	Aspartate/tyrosine/aromatic aminotransferase
M440DRAFT_1390595	404.84	192.25	1.0764	2.7195e-09	1.7349e-08	-	DNA photolyase
M440DRAFT_1141857	2.23	41.49	-4.2036	2.7241e-09	1.7369e-08	-	hypothetical protein
M440DRAFT_1471500	69.64	13.86	2.3602	2.7553e-09	1.7558e-08	-	acetyl-CoA synthetase-like protein
M440DRAFT_1436831	33.83	108.24	-1.6873	2.8229e-09	1.796e-08	-	cytochrome P450
M440DRAFT_81086	105.83	235.74	-1.1575	2.8891e-09	1.835e-08	-	hypothetical protein
M440DRAFT_1332756	847.52	376.31	1.171	2.9001e-09	1.841e-08	-	phosphate permease
M440DRAFT_1403387	1034.03	418.95	1.3031	2.9734e-09	1.8845e-08	-	amidohydrolase 3
M440DRAFT_152543	8.54	53.73	-2.6406	3.0226e-09	1.9146e-08	-	hypothetical protein
M440DRAFT_1462193	173.82	75.97	1.2007	3.0728e-09	1.9453e-08	-	hypothetical protein
M440DRAFT_178373	43.18	5.59	2.9599	3.1224e-09	1.9735e-08	-	hypothetical protein
M440DRAFT_48101	48.21	131.87	-1.4461	3.1208e-09	1.9735e-08	-	hypothetical protein
M440DRAFT_1404184	105.2	29.44	1.8216	3.4185e-09	2.1571e-08	-	hypothetical protein
M440DRAFT_1326414	8.69	63.16	-2.8315	3.4482e-09	2.1735e-08	-	ARM repeat-containing protein
M440DRAFT_1390581	49.37	7.88	2.6295	3.4885e-09	2.1953e-08	-	hypothetical protein
M440DRAFT_1423342	40.72	136.58	-1.7346	3.4886e-09	2.1953e-08	-	ankyrin
M440DRAFT_1433647	711916	332413	1.0987	3.6115e-09	2.2665e-08	-	P-loop containing nucleoside triphosphate hydrolase protein
Novel.5150	10.38	56.29	-2.4571	3.8197e-09	2.3959e-08	-	-
M440DRAFT_1370267	1900.5	871.73	1.1244	3.9104e-09	2.4514e-08	-	ribose-5-phosphate isomerase
M440DRAFT_1444273	180.89	67.53	1.419	4.0665e-09	2.5424e-08	-	hypothetical protein
M440DRAFT_1333336	108.54	32.98	1.719	4.0792e-09	2.549e-08	-	MFS general substrate transporter
Novel.5293	148.68	29.06	2.3554	4.2117e-09	2.6289e-08	-	-
M440DRAFT_1341178	226.74	92.06	1.3033	4.3231e-09	2.6955e-08	-	hypothetical protein
M440DRAFT_291715	135.57	51	1.3995	4.3309e-09	2.699e-08	-	hypothetical protein
M440DRAFT_1314186	188.93	75.85	1.3133	4.3543e-09	2.7121e-08	-	S-adenosyl-L-methionine-dependent methyltransferase
M440DRAFT_1331565	88.93	28.37	1.6614	4.4061e-09	2.7407e-08	-	amino acid transporter
M440DRAFT_1402085	165.7	68.36	1.281	4.4075e-09	2.7407e-08	-	hypothetical protein
M440DRAFT_1406679	117.98	44.09	1.4314	4.621e-09	2.8704e-08	-	nucleotide-diphospho-sugar transferase
M440DRAFT_t70	105.3	34.57	1.6068	4.8252e-09	2.9925e-08	-	-
M440DRAFT_1341727	0.99	46.68	-5.3845	4.8422e-09	3.0014e-08	-	hypothetical protein
M440DRAFT_1198315	29.08	103.99	-1.8501	4.981e-09	3.0792e-08	-	hypothetical protein
M440DRAFT_15985	49.41	143.95	-1.5444	5.0297e-09	3.1076e-08	-	hypothetical protein
M440DRAFT_1367286	671.91	333.98	1.0087	5.2108e-09	3.2143e-08	-	cytidine deaminase
M440DRAFT_1151182	463.6	1191.13	-1.3599	5.4218e-09	3.3392e-08	-	hypothetical protein
M440DRAFT_1340845	137.29	50.42	1.4567	5.4708e-09	3.3676e-08	-	putative homoserine O-acetyl transferase%2C variant 1
M440DRAFT_1405920	198.39	515.77	-1.3774	5.5984e-09	3.4442e-08	-	glycoside hydrolase family 75 protein
M440DRAFT_1166635	187.81	428.04	-1.1938	6.0611e-09	3.723e-08	-	hypothetical protein
M440DRAFT_1420871	153.46	65.36	1.2351	6.1765e-09	3.7878e-08	-	periplasmic binding protein-like II
M440DRAFT_1388369	58.95	12.85	2.1874	6.3697e-09	3.9043e-08	-	hypothetical protein
M440DRAFT_1436163	99.94	248.23	-1.3189	6.5673e-09	4.0189e-08	-	gated mechanosensitive channel
M440DRAFT_1221638	1593.7	745.37	1.0976	6.7069e-09	4.0986e-08	-	alpha subunit of assimilatory sulfite reductase
M440DRAFT_1039858	44.22	5.49	3.0007	6.7081e-09	4.0986e-08	-	hypothetical protein
M440DRAFT_1196227	41.32	112.73	-1.4458	6.7127e-09	4.0993e-08	-	hypothetical protein
M440DRAFT_364704	56.41	12	2.2174	6.8297e-09	4.1685e-08	-	hypothetical protein
M440DRAFT_1322963	282.32	137.73	1.0338	7.1258e-09	4.3423e-08	-	kinase-like protein
M440DRAFT_1405032	16.14	66.65	-2.058	7.4649e-09	4.5443e-08	-	NAD(P)-binding protein
Novel.10835	150.32	302.73	-1.0172	7.5236e-09	4.5775e-08	-	-
M440DRAFT_1239286	847.86	365.69	1.2131	7.6799e-09	4.6677e-08	-	hypothetical protein
M440DRAFT_1306571	7781.54	3778.51	1.0422	7.7365e-09	4.6996e-08	-	hypothetical protein
M440DRAFT_1392261	42.6	117.04	-1.4708	7.7671e-09	4.7157e-08	-	hypothetical protein
M440DRAFT_285245	48.69	144.18	-1.5628	7.8247e-09	4.7482e-08	-	hypothetical protein
M440DRAFT_1465344	42.59	115.53	-1.447	7.8525e-09	4.7626e-08	-	hypothetical protein
M440DRAFT_1401364	4.46	51.8	-3.6035	8.1968e-09	4.9636e-08	-	hypothetical protein
M440DRAFT_1420654	39.19	115.62	-1.5688	8.307e-09	5.0262e-08	-	hypothetical protein
M440DRAFT_1433858	70.26	19.43	1.873	8.3088e-09	5.0262e-08	-	hypothetical protein
M440DRAFT_1400239	852.51	88.39	3.2714	8.4856e-09	5.1304e-08	-	cytochrome P450
Novel.3946	162.43	56.42	1.5244	8.5042e-09	5.139e-08	-	-
M440DRAFT_1384458	57.01	10.64	2.4093	8.5519e-09	5.1651e-08	-	MFS general substrate transporter
M440DRAFT_1397311	30.91	103.49	-1.7568	8.865e-09	5.3486e-08	-	hypothetical protein
M440DRAFT_1401971	193.56	89.04	1.1228	9.1608e-09	5.5213e-08	-	hypothetical protein
M440DRAFT_312822	46.9	128.71	-1.4442	9.4141e-09	5.6652e-08	-	hypothetical protein
M440DRAFT_1323016	74.66	21.81	1.7876	9.5767e-09	5.751e-08	-	hypothetical protein
M440DRAFT_1112882	200.19	474.72	-1.2439	1.0349e-08	6.1922e-08	-	MFS general substrate transporter
M440DRAFT_1385749	48.58	142.17	-1.5293	1.1126e-08	6.6373e-08	-	hypothetical protein
M440DRAFT_1401866	259.04	106.53	1.288	1.1253e-08	6.7091e-08	-	NAD(P)-binding protein
M440DRAFT_1223240	67.46	17.81	1.9321	1.1417e-08	6.7951e-08	-	hypothetical protein
M440DRAFT_251296	23.48	84.13	-1.8689	1.1736e-08	6.9679e-08	-	hypothetical protein
M440DRAFT_1373923	69.91	18.62	1.9082	1.2012e-08	7.1211e-08	-	glycoside hydrolase family 2 protein
M440DRAFT_1111463	5.79	50.48	-3.1507	1.2696e-08	7.519e-08	-	hypothetical protein
M440DRAFT_1066426	10.69	52.47	-2.3069	1.279e-08	7.5705e-08	-	hypothetical protein
Novel.3714	82.58	207.86	-1.3357	1.2987e-08	7.6832e-08	-	-
M440DRAFT_1040574	8880.33	4084.42	1.1204	1.3159e-08	7.7807e-08	-	alpha/beta-hydrolase
M440DRAFT_1401310	36.56	109.63	-1.579	1.3247e-08	7.8289e-08	-	zincin
M440DRAFT_1015799	177.17	438.14	-1.3109	1.3361e-08	7.8922e-08	-	hypothetical protein
M440DRAFT_1426776	96.17	233.81	-1.2729	1.3445e-08	7.9381e-08	-	hypothetical protein
M440DRAFT_7335	677.67	264.54	1.359	1.5424e-08	9.0834e-08	-	glycoside hydrolase family 16 protein
M440DRAFT_1375543	99.67	35.45	1.4925	1.566e-08	9.2173e-08	-	hypothetical protein
M440DRAFT_1375951	68.48	193.01	-1.4822	1.5931e-08	9.3578e-08	-	aromatic compound dioxygenase
M440DRAFT_1332768	112.25	40.27	1.4785	1.6315e-08	9.5778e-08	-	multicopper oxidase
M440DRAFT_1268185	217.36	106.71	1.0258	1.6694e-08	9.7908e-08	-	Clavaminate synthase-like protein
M440DRAFT_1473639	2.21	36.31	-4.0107	1.7329e-08	1.0153e-07	-	hypothetical protein
M440DRAFT_1425941	1516.35	755.67	1.0062	1.7472e-08	1.0232e-07	-	hypothetical protein
M440DRAFT_1313350	3536.88	7611.97	-1.1062	1.7964e-08	1.0509e-07	-	hypothetical protein
M440DRAFT_196132	59.48	152.8	-1.3559	1.8126e-08	1.0599e-07	-	hypothetical protein
M440DRAFT_1360401	106.4	254.37	-1.2546	1.8422e-08	1.0766e-07	-	hypothetical protein
M440DRAFT_1337617	108.19	219.8	-1.0271	1.8648e-08	1.0887e-07	-	cysteine proteinase
M440DRAFT_1400816	5.12	42.8	-3.0381	1.8834e-08	1.0985e-07	-	hypothetical protein
M440DRAFT_1127425	7.27	43.75	-2.602	1.9763e-08	1.1498e-07	-	hypothetical protein
M440DRAFT_1418847	602.68	292.2	1.0483	1.9846e-08	1.154e-07	-	pali-domain-containing protein
M440DRAFT_1398588	1.88	37.7	-4.3212	2.0089e-08	1.1676e-07	-	hypothetical protein
Novel.7655	4.51	39.27	-3.2116	2.1326e-08	1.2376e-07	-	-
Novel.6601	0	28.6	-7.0982	2.1588e-08	1.2521e-07	-	-
M440DRAFT_1427068	542.21	1086.61	-1.0062	2.2048e-08	1.2763e-07	-	SPOC domain-like protein
M440DRAFT_1429440	289.14	138.42	1.0665	2.2275e-08	1.2888e-07	-	MFS general substrate transporter
M440DRAFT_71133	111.31	40.77	1.4551	2.2528e-08	1.3021e-07	-	hypothetical protein
M440DRAFT_1356477	431.18	202.55	1.0886	2.2825e-08	1.3186e-07	-	Rad4-domain-containing protein
M440DRAFT_1368540	46.98	8.23	2.5065	2.3201e-08	1.3397e-07	-	hypothetical protein
M440DRAFT_1436503	139.36	293.75	-1.0671	2.322e-08	1.3401e-07	-	hypothetical protein
M440DRAFT_1422626	23.72	80.98	-1.7918	2.3517e-08	1.3559e-07	-	flavin-containing amine oxidoreductase
M440DRAFT_1353310	80.24	26.4	1.5975	2.3548e-08	1.357e-07	-	glycoside hydrolase family 92 protein
M440DRAFT_363997	213.38	105.28	1.0198	2.5044e-08	1.4389e-07	-	mannosylphosphorylation protein
M440DRAFT_1406334	20688	8577.33	1.2703	2.5232e-08	1.449e-07	-	MFS general substrate transporter
M440DRAFT_1430783	148.06	62.84	1.2363	2.6767e-08	1.5341e-07	-	TauD-domain-containing protein
M440DRAFT_1385068	86.61	26.2	1.7431	2.7375e-08	1.5674e-07	-	DUF1749-domain-containing protein
M440DRAFT_1470399	50.1	142.7	-1.5196	2.814e-08	1.6096e-07	-	ankyrin
M440DRAFT_1358539	51.56	8.02	2.6639	2.9357e-08	1.6775e-07	-	glycoside hydrolase family 28 protein
M440DRAFT_357766	43.24	6.19	2.7901	3.0054e-08	1.7148e-07	-	hypothetical protein
M440DRAFT_63100	6161.17	3002.48	1.0369	3.0715e-08	1.75e-07	-	glutamate-cysteine ligase
M440DRAFT_1469620	102.92	218.82	-1.0788	3.1514e-08	1.7937e-07	-	Ran-binding-domain-containing protein
Novel.9228	59.27	9.46	2.6755	3.2062e-08	1.8231e-07	-	-
M440DRAFT_213141	19.1	75.6	-1.9934	3.2642e-08	1.8552e-07	-	hypothetical protein
M440DRAFT_1458429	1121.6	533.61	1.0716	3.3282e-08	1.8906e-07	-	hypothetical protein
M440DRAFT_1397371	66.79	162.67	-1.2789	3.3539e-08	1.9034e-07	-	hypothetical protein
M440DRAFT_1400573	164.67	65.78	1.3219	3.8022e-08	2.1462e-07	-	hypothetical protein
M440DRAFT_1432634	59.59	15.71	1.9379	3.8818e-08	2.19e-07	-	acid protease
M440DRAFT_1402205	67.87	182.68	-1.4207	3.9066e-08	2.203e-07	-	DUF924-domain-containing protein
Novel.6492	51.49	12.56	2.0441	3.9699e-08	2.2343e-07	-	-
M440DRAFT_1405623	2.21	35.14	-3.9646	4.1962e-08	2.3582e-07	-	hypothetical protein
M440DRAFT_1406645	75.8	182.49	-1.2811	4.2699e-08	2.3973e-07	-	acyl-CoA N-acyltransferase
Novel.3130	263.88	130.35	1.0162	4.3719e-08	2.4522e-07	-	-
M440DRAFT_1145877	168.71	384.5	-1.1815	4.4607e-08	2.4996e-07	-	XLF-domain-containing protein
M440DRAFT_1439862	19.79	81.16	-2.0499	4.4986e-08	2.5183e-07	-	hypothetical protein
M440DRAFT_1443493	1090.41	514.52	1.0844	4.5595e-08	2.5499e-07	-	hypothetical protein
M440DRAFT_1404127	35.04	4.78	2.8471	4.6024e-08	2.5727e-07	-	hypothetical protein
M440DRAFT_1322502	75.99	194.99	-1.351	4.6057e-08	2.5733e-07	-	hypothetical protein
Novel.6260	15.61	62.73	-2.019	4.6107e-08	2.5749e-07	-	-
M440DRAFT_1334867	30.19	2.29	3.7049	4.6839e-08	2.6132e-07	-	Zn-dependent exopeptidase
M440DRAFT_245217	45.94	9.32	2.311	4.7629e-08	2.6534e-07	-	hypothetical protein
M440DRAFT_1391013	38.31	5.38	2.8673	4.7924e-08	2.6686e-07	-	hypothetical protein
M440DRAFT_1030778	71.41	168.45	-1.2349	4.81e-08	2.6771e-07	-	hypothetical protein
M440DRAFT_1425630	74.9	184.34	-1.2981	4.8354e-08	2.6887e-07	-	G-protein coupled receptor protein
M440DRAFT_1462969	2.51	36.51	-3.8099	4.9334e-08	2.7418e-07	-	hypothetical protein
M440DRAFT_1432106	110.76	291.31	-1.3896	5.0777e-08	2.8193e-07	-	hypothetical protein
M440DRAFT_1141856	0.38	43.97	-6.7537	5.1929e-08	2.8805e-07	-	hypothetical protein
M440DRAFT_1012366	72.09	20.04	1.8339	5.4211e-08	3.0028e-07	-	hypothetical protein
M440DRAFT_1202756	144.33	58.37	1.3132	5.6198e-08	3.1099e-07	-	hypothetical protein
M440DRAFT_1398337	18281.3	8789.6	1.0566	5.7008e-08	3.1532e-07	-	hypothetical protein
M440DRAFT_1400213	410.58	183.28	1.1589	5.7736e-08	3.1919e-07	-	hypothetical protein
M440DRAFT_1313021	260.78	102.83	1.3346	5.7869e-08	3.1977e-07	-	hypothetical protein
M440DRAFT_1338981	338.37	716.65	-1.0784	5.8319e-08	3.218e-07	-	choline-sulfatase
Novel.2884	42.57	114.58	-1.4233	5.8832e-08	3.2448e-07	-	-
M440DRAFT_1403866	30918.9	15241	1.0205	5.9674e-08	3.288e-07	-	hypothetical protein
Novel.10015	16.9	66.3	-2.0081	5.9733e-08	3.2897e-07	-	-
M440DRAFT_1459070	48.51	7.2	2.7877	6.2296e-08	3.426e-07	-	hypothetical protein
Novel.1709	202.58	100.65	1.0072	6.2421e-08	3.4296e-07	-	-
M440DRAFT_1434750	101.3	38.59	1.3936	6.3313e-08	3.477e-07	-	glycoside hydrolase family 55 protein
M440DRAFT_1421640	150.11	302.4	-1.0079	6.3754e-08	3.4995e-07	-	golgi-associated retrograde protein complex component
M440DRAFT_1369417	24.17	79.99	-1.7191	6.4224e-08	3.5236e-07	-	hypothetical protein
M440DRAFT_316478	92.36	33.95	1.4503	6.4911e-08	3.5597e-07	-	hypothetical protein
M440DRAFT_1439243	68.98	157.99	-1.1885	7.2478e-08	3.9577e-07	-	hypothetical protein
M440DRAFT_1438734	75.94	184.13	-1.2751	7.5238e-08	4.1065e-07	-	hypothetical protein
M440DRAFT_1015038	71.66	22.33	1.6713	7.5418e-08	4.1144e-07	-	hypothetical protein
M440DRAFT_352135	518.58	254.06	1.0306	7.8388e-08	4.266e-07	-	WD40 repeat-like protein
M440DRAFT_316493	69.2	20.96	1.715	7.883e-08	4.2863e-07	-	hypothetical protein
M440DRAFT_307537	93.43	31.01	1.5854	8.0062e-08	4.3513e-07	-	hypothetical protein
M440DRAFT_1405738	67	19.84	1.7384	8.2863e-08	4.5014e-07	-	hypothetical protein
Novel.5022	77.63	15.74	2.2881	8.3994e-08	4.5564e-07	-	-
M440DRAFT_1108456	115.88	38.76	1.5704	8.4197e-08	4.5653e-07	-	hypothetical protein
M440DRAFT_179925	22.86	82.13	-1.8675	8.5365e-08	4.6243e-07	-	hypothetical protein
M440DRAFT_1323508	23791.9	10712.9	1.151	8.5854e-08	4.6486e-07	-	P-loop containing nucleoside triphosphate hydrolase protein
M440DRAFT_80488	202.68	90.48	1.1612	8.8666e-08	4.7941e-07	-	hypothetical protein
M440DRAFT_1435483	2.01	32.99	-4.1172	8.8773e-08	4.7976e-07	-	hypothetical protein
M440DRAFT_307506	1538.17	687.29	1.1624	9.0452e-08	4.877e-07	-	hypothetical protein
M440DRAFT_1198357	24.81	84.12	-1.7527	9.1208e-08	4.9154e-07	-	hypothetical protein
M440DRAFT_1378851	234.13	114.16	1.0344	9.1781e-08	4.944e-07	-	hypothetical protein
Novel.10297	281.74	115.36	1.2901	9.4326e-08	5.0764e-07	-	-
M440DRAFT_213676	193.39	83.49	1.2046	9.6975e-08	5.2141e-07	-	glycoside hydrolase family 76 protein
M440DRAFT_141515	56.88	15.54	1.866	9.7556e-08	5.2429e-07	-	hypothetical protein
M440DRAFT_1402803	90.43	27.65	1.7108	9.7936e-08	5.2584e-07	-	hypothetical protein
M440DRAFT_1088016	1818.92	778.23	1.2246	9.962e-08	5.3464e-07	-	sugar transporter
Novel.3071	133.39	49.37	1.422	1.0214e-07	5.469e-07	-	-
M440DRAFT_1442082	99.63	34.89	1.5181	1.0522e-07	5.6261e-07	-	hypothetical protein
M440DRAFT_1043754	61.93	18.62	1.7401	1.0645e-07	5.6892e-07	-	hypothetical protein
M440DRAFT_1455714	42.95	8.27	2.3374	1.1437e-07	6.1011e-07	-	hypothetical protein
M440DRAFT_1331926	14.88	59.21	-1.9961	1.1635e-07	6.2012e-07	-	hypothetical protein
M440DRAFT_1399026	11476.2	4760.59	1.2693	1.1662e-07	6.2125e-07	-	hypothetical protein
M440DRAFT_1439496	84.96	23.98	1.819	1.1973e-07	6.3692e-07	-	hypothetical protein
M440DRAFT_1331562	30.77	95.75	-1.6546	1.2168e-07	6.4703e-07	-	alpha/beta-hydrolase
M440DRAFT_1383660	6.18	39.03	-2.6814	1.2589e-07	6.688e-07	-	acid phosphatase
M440DRAFT_1270292	32.46	4.49	2.8234	1.2802e-07	6.7919e-07	-	hypothetical protein
M440DRAFT_1343462	627.38	280.94	1.1578	1.3839e-07	7.3284e-07	-	aspartic peptidase A1
M440DRAFT_1390884	86.18	186.46	-1.1132	1.418e-07	7.5021e-07	-	hypothetical protein
M440DRAFT_1246105	80.39	28.1	1.5115	1.4639e-07	7.7413e-07	-	hypothetical protein
M440DRAFT_1127574	44.99	113.08	-1.3354	1.5034e-07	7.9468e-07	-	hypothetical protein
M440DRAFT_1402583	188.32	71.4	1.4066	1.5121e-07	7.9888e-07	-	hypothetical protein
M440DRAFT_7141	108.61	218.91	-1.0167	1.5209e-07	8.0316e-07	-	hypothetical protein
M440DRAFT_1050710	125.68	29.25	2.1039	1.5255e-07	8.0488e-07	-	NAD(P)-binding protein
Novel.2120	502.56	235.89	1.0894	1.5336e-07	8.0843e-07	-	-
M440DRAFT_1405383	188.04	62.26	1.5885	1.5776e-07	8.2932e-07	-	hypothetical protein
M440DRAFT_1333863	79.76	21.42	1.8973	1.5943e-07	8.3774e-07	-	hypothetical protein
M440DRAFT_1350492	16.62	64.6	-1.9486	1.5984e-07	8.3953e-07	-	hypothetical protein
M440DRAFT_1381694	38.79	103.72	-1.4217	1.6467e-07	8.6353e-07	-	hypothetical protein
M440DRAFT_1384868	74.16	20.12	1.9018	1.6496e-07	8.6444e-07	-	glycoside hydrolase family 2 protein
M440DRAFT_1373999	21.2	73.19	-1.8063	1.6587e-07	8.6883e-07	-	hypothetical protein
M440DRAFT_1306424	225.92	96.03	1.2316	1.6605e-07	8.6933e-07	-	hypothetical protein
M440DRAFT_1344395	168.77	438.62	-1.3725	1.6876e-07	8.8233e-07	-	hypothetical protein
M440DRAFT_1438877	6.49	47.99	-2.8978	1.7342e-07	9.059e-07	-	hypothetical protein
M440DRAFT_1403148	74.4	161.34	-1.1099	1.7365e-07	9.0668e-07	-	hypothetical protein
M440DRAFT_1418062	53.11	131.68	-1.3205	1.7428e-07	9.0956e-07	-	hypothetical protein
M440DRAFT_1335293	151.92	64.37	1.249	1.8369e-07	9.5737e-07	-	hypothetical protein
M440DRAFT_1464871	40.8	8.65	2.2368	1.8724e-07	9.7412e-07	-	hypothetical protein
Novel.10103	37.04	7.03	2.4108	1.8739e-07	9.7446e-07	-	-
M440DRAFT_1430035	28488.3	13587.1	1.0681	1.9281e-07	1e-06	-	DUF833-domain-containing protein
M440DRAFT_1341003	21.17	77.78	-1.8439	1.9283e-07	1e-06	-	hypothetical protein
M440DRAFT_1342079	169.04	46.45	1.8634	1.928e-07	1e-06	-	MFS general substrate transporter
M440DRAFT_1431835	76.29	162.65	-1.1011	1.9457e-07	1.0077e-06	-	hypothetical protein
M440DRAFT_1365074	26.39	78.09	-1.5775	1.975e-07	1.0225e-06	-	hypothetical protein
M440DRAFT_123098	194.17	95.22	1.0304	2.0431e-07	1.0558e-06	-	hypothetical protein
M440DRAFT_1432804	114.2	46.85	1.2792	2.0658e-07	1.067e-06	-	hypothetical protein
M440DRAFT_1126703	50.42	7.92	2.6945	2.0902e-07	1.0792e-06	-	hypothetical protein
M440DRAFT_1439533	0.44	36.2	-6.4764	2.1085e-07	1.0877e-06	-	HET-domain-containing protein
M440DRAFT_1389936	38.69	101.37	-1.3981	2.1393e-07	1.102e-06	-	hypothetical protein
M440DRAFT_1336620	60.94	137.05	-1.1749	2.1613e-07	1.1129e-06	-	kinase-like protein
M440DRAFT_1404507	43.91	109.08	-1.3127	2.2021e-07	1.1334e-06	-	hypothetical protein
M440DRAFT_1401374	20.55	71.83	-1.8384	2.2208e-07	1.1415e-06	-	hypothetical protein
M440DRAFT_1040573	179.79	75.31	1.2536	2.3706e-07	1.2147e-06	-	hypothetical protein
M440DRAFT_1460806	158.03	320.83	-1.0136	2.3987e-07	1.228e-06	-	hypothetical protein
M440DRAFT_1072598	536.06	207.37	1.3687	2.4089e-07	1.2322e-06	-	hypothetical protein
M440DRAFT_1356373	13.67	56.9	-2.0697	2.4138e-07	1.2341e-06	-	hypothetical protein
M440DRAFT_64274	81.72	27.97	1.5485	2.4678e-07	1.2601e-06	-	S-adenosyl-L-methionine-dependent methyltransferase
Novel.2857	75.5	25.39	1.5733	2.599e-07	1.3224e-06	-	-
M440DRAFT_89170	116.14	45.36	1.3571	2.6069e-07	1.3258e-06	-	hypothetical protein
M440DRAFT_1358294	3.33	36.11	-3.4105	2.6465e-07	1.3453e-06	-	glutathione S-transferase
M440DRAFT_1441623	173.11	82.61	1.0674	2.6579e-07	1.3504e-06	-	hypothetical protein
M440DRAFT_1391532	90.06	24.09	1.8972	2.6724e-07	1.3568e-06	-	Cerato-platanin
M440DRAFT_1398722	205.31	85.23	1.2637	2.7576e-07	1.3975e-06	-	hypothetical protein
M440DRAFT_1021072	48.3	10.86	2.1419	2.7767e-07	1.4066e-06	-	hypothetical protein
M440DRAFT_1333160	0	21.34	-6.6726	2.7891e-07	1.4122e-06	-	amino acid transporter
Novel.2643	5.56	36.41	-2.6939	2.8144e-07	1.4239e-06	-	-
M440DRAFT_1216135	154.02	69.99	1.1452	2.8257e-07	1.4289e-06	-	Prolidase/Aminopeptidase P-like protein
M440DRAFT_1385867	11.77	50.26	-2.0999	2.8682e-07	1.4498e-06	-	MFS general substrate transporter
M440DRAFT_1458886	15.63	59	-1.93	2.872e-07	1.4504e-06	-	P-loop containing nucleoside triphosphate hydrolase protein
M440DRAFT_1342524	26.24	1.55	3.961	2.8764e-07	1.452e-06	-	MFS general substrate transporter
M440DRAFT_1329145	28.02	0.25	6.4881	2.978e-07	1.4994e-06	-	hypothetical protein
M440DRAFT_1372218	68.94	22.45	1.6265	2.9923e-07	1.5059e-06	-	hypothetical protein
Novel.44	69.33	23.22	1.5938	3.0154e-07	1.5169e-06	-	-
M440DRAFT_1401589	527.6	262.07	1.0054	3.02e-07	1.5185e-06	-	hypothetical protein
M440DRAFT_1022195	123.36	46.3	1.4086	3.0537e-07	1.5348e-06	-	purine and uridine phosphorylase
M440DRAFT_1321313	13.1	51.91	-2.0101	3.295e-07	1.6489e-06	-	hypothetical protein
M440DRAFT_1388199	131.5	41.32	1.666	3.3143e-07	1.6571e-06	-	hypothetical protein
M440DRAFT_1400012	229.05	93.58	1.29	3.3279e-07	1.6632e-06	-	glycoside hydrolase family 31 protein
M440DRAFT_1322643	1232.6	613.75	1.0073	3.3705e-07	1.6824e-06	-	hypothetical protein
M440DRAFT_1105575	31699.5	15573.8	1.0254	3.3744e-07	1.6836e-06	-	hypothetical protein
M440DRAFT_1400840	163.37	64.02	1.3486	3.4363e-07	1.7132e-06	-	hypothetical protein
Novel.9987	32.71	100.17	-1.6248	3.4368e-07	1.7132e-06	-	-
M440DRAFT_1403566	122.07	250.47	-1.0319	3.4559e-07	1.7213e-06	-	hypothetical protein
M440DRAFT_1396154	5685.09	2770.99	1.0366	3.461e-07	1.723e-06	-	PhyH-domain-containing protein
Novel.9057	170.37	81.7	1.0633	3.4927e-07	1.7381e-06	-	-
M440DRAFT_1405354	95.71	195.94	-1.035	3.6383e-07	1.8082e-06	-	hypothetical protein
Novel.8292	183.67	90.43	1.022	3.6529e-07	1.8147e-06	-	-
M440DRAFT_1423957	128.38	56.58	1.1818	4.0428e-07	1.9998e-06	-	acid protease
M440DRAFT_1155594	32.66	5.04	2.6677	4.1333e-07	2.0402e-06	-	hypothetical protein
Novel.1690	130.77	46.88	1.4656	4.1452e-07	2.0443e-06	-	-
Novel.6339	10.88	46.95	-2.1031	4.1751e-07	2.0582e-06	-	-
M440DRAFT_1436131	402.22	191.85	1.0669	4.2496e-07	2.0922e-06	-	hypothetical protein
Novel.4074	778.08	360.5	1.1108	4.2736e-07	2.1022e-06	-	-
M440DRAFT_1063571	383.84	189.74	1.0148	4.3787e-07	2.1521e-06	-	hypothetical protein
M440DRAFT_85685	54.03	128.69	-1.2485	4.5954e-07	2.2529e-06	-	FAD/NAD(P)-binding domain-containing protein
M440DRAFT_1173493	48.85	11.86	2.0431	4.682e-07	2.2944e-06	-	hypothetical protein
M440DRAFT_1390348	6.51	37.4	-2.5399	4.8205e-07	2.3582e-06	-	hypothetical protein
Novel.7675	221.96	86.48	1.3574	4.8541e-07	2.3727e-06	-	-
M440DRAFT_1396047	97.84	40.85	1.2687	4.8573e-07	2.3732e-06	-	hypothetical protein
M440DRAFT_1265762	4334.01	1969.5	1.1377	4.905e-07	2.3925e-06	-	hypothetical protein
Novel.9031	42.1	8.26	2.3558	4.9399e-07	2.4075e-06	-	-
M440DRAFT_1326396	31.79	4.96	2.6937	4.9649e-07	2.4186e-06	-	glycoside hydrolase family 18 protein
M440DRAFT_1405449	249.22	32.35	2.944	5.13e-07	2.4948e-06	-	hypothetical protein
M440DRAFT_206797	80.21	25.88	1.6253	5.1806e-07	2.5184e-06	-	hypothetical protein
M440DRAFT_1404370	41.3	9.8	2.0775	5.201e-07	2.5273e-06	-	GroES-like protein
M440DRAFT_1393863	63.12	14.14	2.1503	5.2092e-07	2.5302e-06	-	hypothetical protein
M440DRAFT_1184239	114.93	38.72	1.581	5.4634e-07	2.6503e-06	-	hypothetical protein
M440DRAFT_t132	0	19.29	-6.5311	5.495e-07	2.6645e-06	-	-
M440DRAFT_1436170	43.7	6.79	2.689	5.5494e-07	2.6886e-06	-	lytic polysaccharide monooxygenase
M440DRAFT_1405283	133.83	58.4	1.1889	5.5932e-07	2.7076e-06	-	hypothetical protein
M440DRAFT_340446	147.71	57.2	1.3635	5.7182e-07	2.7658e-06	-	hypothetical protein
M440DRAFT_75610	53.77	15.17	1.8161	5.8356e-07	2.8191e-06	-	hypothetical protein
M440DRAFT_1319940	1.85	27.22	-3.856	6.1926e-07	2.984e-06	-	hypothetical protein
M440DRAFT_1198290	34.39	104.27	-1.6007	6.3271e-07	3.0437e-06	-	hypothetical protein
Novel.8503	171.83	75.21	1.1841	6.3808e-07	3.0683e-06	-	-
M440DRAFT_1332408	221.14	100.56	1.1404	6.3983e-07	3.0754e-06	-	glycoside hydrolase family 92 protein
M440DRAFT_1438883	206.12	431.22	-1.064	6.4722e-07	3.1045e-06	-	hypothetical protein
M440DRAFT_1425336	98.85	29.54	1.7311	6.52e-07	3.1261e-06	-	hypothetical protein
M440DRAFT_1332380	119.02	244.33	-1.0373	6.614e-07	3.1686e-06	-	hypothetical protein
M440DRAFT_1405888	4442.35	938.01	2.2437	6.6948e-07	3.2059e-06	-	hypothetical protein
M440DRAFT_1402687	39.61	9.22	2.1024	6.7337e-07	3.2219e-06	-	general substrate transporter
M440DRAFT_128335	37.11	94.32	-1.3371	6.9148e-07	3.3017e-06	-	hypothetical protein
M440DRAFT_1441379	86.4	174.89	-1.0159	6.9335e-07	3.3093e-06	-	glycosyltransferase family 4 protein
M440DRAFT_1422869	287.47	136.7	1.0778	7.0596e-07	3.3639e-06	-	RTA1-domain-containing protein
M440DRAFT_1379172	101.63	28.17	1.8488	7.0783e-07	3.3714e-06	-	MFS general substrate transporter
M440DRAFT_1356750	43.84	9.57	2.2118	7.3636e-07	3.5001e-06	-	hypothetical protein
M440DRAFT_17672	88.58	32.09	1.4823	7.3976e-07	3.5149e-06	-	hypothetical protein
M440DRAFT_1401605	71.49	174.38	-1.2884	7.6659e-07	3.6334e-06	-	hypothetical protein
M440DRAFT_1404623	42.93	103.76	-1.2676	7.7869e-07	3.6862e-06	-	hypothetical protein
M440DRAFT_1017015	221.96	106.26	1.0625	8.0205e-07	3.7936e-06	-	hypothetical protein
M440DRAFT_1421569	41.94	107.01	-1.3666	8.161e-07	3.857e-06	-	hypothetical protein
M440DRAFT_1184551	101.25	42.55	1.252	8.4838e-07	4.0046e-06	-	hypothetical protein
M440DRAFT_1392448	24564.5	11059.4	1.1513	8.6597e-07	4.0843e-06	-	hypothetical protein
M440DRAFT_1439511	201.06	405.65	-1.0206	8.7973e-07	4.1458e-06	-	hypothetical protein
M440DRAFT_1364258	43.98	10.67	2.062	8.8133e-07	4.1516e-06	-	NTF2-like protein
M440DRAFT_1467134	68.44	24.43	1.4832	8.9377e-07	4.2051e-06	-	hypothetical protein
Novel.6510	202.81	90.14	1.1606	8.9896e-07	4.2261e-06	-	-
M440DRAFT_1376497	3.11	38.5	-3.6514	9.0834e-07	4.2684e-06	-	Metallo-hydrolase/oxidoreductase
M440DRAFT_1434970	16.35	62.41	-1.9756	9.1054e-07	4.2771e-06	-	hypothetical protein
Novel.7017	1639.96	809.09	1.0185	9.1103e-07	4.2776e-06	-	-
M440DRAFT_1420839	219.36	95.94	1.1898	9.2266e-07	4.3287e-06	-	glycoside hydrolase family 79 protein
M440DRAFT_1157266	3901.7	1852.52	1.0744	9.2815e-07	4.3509e-06	-	hypothetical protein
M440DRAFT_1405416	131.2	61.77	1.0938	9.4628e-07	4.427e-06	-	guanine deaminase-like protein
M440DRAFT_1394600	44.26	103.45	-1.2195	9.7751e-07	4.5601e-06	-	hypothetical protein
M440DRAFT_1366188	23.66	2	3.5443	9.8617e-07	4.5968e-06	-	hypothetical protein
M440DRAFT_1419217	108.25	38.37	1.4918	1.006e-06	4.6817e-06	-	hypothetical protein
M440DRAFT_1433902	36.11	6.84	2.3847	1.0089e-06	4.6931e-06	-	phosphate transporter
M440DRAFT_1353740	197.39	80.58	1.2927	1.044e-06	4.849e-06	-	MFS general substrate transporter
M440DRAFT_1472430	39.62	107.32	-1.4349	1.0715e-06	4.9707e-06	-	NAD(P)-binding protein
M440DRAFT_1399351	343.67	139.49	1.3012	1.0788e-06	5.0025e-06	-	hypothetical protein
M440DRAFT_1420572	25.21	77.53	-1.6476	1.085e-06	5.0273e-06	-	heme oxygenase-like protein
M440DRAFT_1405925	35.52	93.64	-1.3948	1.0875e-06	5.0365e-06	-	hypothetical protein
Novel.143	85.19	31.26	1.4411	1.1279e-06	5.2156e-06	-	-
Novel.10744	0.71	32.02	-5.4175	1.1387e-06	5.261e-06	-	-
M440DRAFT_1217693	95.67	28.28	1.7451	1.1506e-06	5.3121e-06	-	hypothetical protein
M440DRAFT_1401674	9.51	42.1	-2.1198	1.1591e-06	5.349e-06	-	hypothetical protein
M440DRAFT_1463220	23.81	72.66	-1.5871	1.1622e-06	5.359e-06	-	aspartate racemase
M440DRAFT_1046588	87.64	27.8	1.6484	1.2136e-06	5.5914e-06	-	hypothetical protein
M440DRAFT_1260943	6	34.03	-2.502	1.2657e-06	5.8186e-06	-	hypothetical protein
M440DRAFT_1406488	457.04	185.86	1.3002	1.2659e-06	5.8186e-06	-	terpenoid synthase
M440DRAFT_1461843	7.93	41.99	-2.4125	1.2828e-06	5.8891e-06	-	hypothetical protein
M440DRAFT_22576	89.65	31.88	1.4766	1.3048e-06	5.9878e-06	-	hypothetical protein
M440DRAFT_1396127	73.8	23.33	1.6505	1.3266e-06	6.0854e-06	-	hypothetical protein
M440DRAFT_1440814	249.98	123.14	1.0292	1.3358e-06	6.1227e-06	-	purine nucleoside permease
M440DRAFT_1428551	175.6	84.01	1.0719	1.3506e-06	6.1857e-06	-	hypothetical protein
M440DRAFT_1343017	48.6	13.8	1.8363	1.354e-06	6.1966e-06	-	hypothetical protein
M440DRAFT_1387072	42.34	107.42	-1.3411	1.3614e-06	6.2252e-06	-	enolase C-terminal domain-like protein
M440DRAFT_1264471	5.67	33.17	-2.549	1.3727e-06	6.2744e-06	-	hypothetical protein
M440DRAFT_1428931	127.82	56.43	1.1747	1.3801e-06	6.3057e-06	-	hypothetical protein
M440DRAFT_1252005	31.34	5.6	2.499	1.388e-06	6.3368e-06	-	hypothetical protein
Novel.236	205.4	73.4	1.4786	1.4033e-06	6.4016e-06	-	-
M440DRAFT_1268289	0.66	30.43	-5.3504	1.4503e-06	6.6058e-06	-	hypothetical protein
M440DRAFT_1316435	175.73	64.84	1.4274	1.4609e-06	6.6488e-06	-	hypothetical protein
M440DRAFT_1333889	119.01	56.24	1.0772	1.5384e-06	6.9878e-06	-	hypothetical protein
M440DRAFT_1469552	24.65	71.6	-1.5522	1.5545e-06	7.0579e-06	-	hypothetical protein
M440DRAFT_1391490	5370.59	881.43	2.6071	1.5649e-06	7.1024e-06	-	hypothetical protein
M440DRAFT_1321780	246.5	119.75	1.0363	1.5791e-06	7.1613e-06	-	kinase-like protein
M440DRAFT_1031010	367.52	167.6	1.1298	1.5997e-06	7.2521e-06	-	cell division control 14%2C SIN component
M440DRAFT_1406154	142.5	69.35	1.0375	1.6059e-06	7.277e-06	-	hypothetical protein
M440DRAFT_363831	65.11	19.23	1.7831	1.6082e-06	7.2846e-06	-	hypothetical protein
M440DRAFT_1403978	224.53	98.37	1.1858	1.6104e-06	7.292e-06	-	hypothetical protein
M440DRAFT_1397421	40.03	7.73	2.3691	1.6587e-06	7.4989e-06	-	hypothetical protein
M440DRAFT_1441503	71.92	20.37	1.8411	1.692e-06	7.6462e-06	-	GMC oxidoreductase
M440DRAFT_8733	0.38	27.07	-6.0533	1.7405e-06	7.8533e-06	-	hypothetical protein
M440DRAFT_1340182	151.86	313.47	-1.0387	1.7509e-06	7.8943e-06	-	WD40 repeat-like protein
M440DRAFT_1405864	9055.05	2305.25	1.9738	1.8466e-06	8.29e-06	-	GroES-like protein
M440DRAFT_1255916	87.33	34.43	1.355	1.9424e-06	8.6998e-06	-	hypothetical protein
M440DRAFT_1335454	25.04	3.45	2.8554	1.9457e-06	8.7079e-06	-	cytochrome P450
M440DRAFT_1425540	65.69	22.16	1.5777	1.9945e-06	8.9089e-06	-	active urea transporter
M440DRAFT_135382	377.93	73.59	2.3617	2.0368e-06	9.0735e-06	-	hypothetical protein
Novel.3297	144.65	50.2	1.5198	2.0638e-06	9.1901e-06	-	-
M440DRAFT_1392173	819.77	405.73	1.0169	2.128e-06	9.4649e-06	-	glycoside hydrolase family 65 protein
M440DRAFT_1472996	58.14	18.24	1.6805	2.1542e-06	9.5744e-06	-	MFS general substrate transporter
M440DRAFT_1469143	20.27	59.89	-1.5758	2.2533e-06	9.9954e-06	-	hypothetical protein
M440DRAFT_299491	7.05	37.39	-2.447	2.2689e-06	1.0057e-05	-	hypothetical protein
M440DRAFT_1173832	61.23	20.04	1.6046	2.2831e-06	1.0116e-05	-	hypothetical protein
M440DRAFT_1401965	50.72	14.46	1.83	2.2964e-06	1.0171e-05	-	mitochondrial carrier
M440DRAFT_1401768	25.33	2.9	3.1406	2.4126e-06	1.0661e-05	-	hypothetical protein
M440DRAFT_1406268	38.78	107.23	-1.4475	2.4526e-06	1.0834e-05	-	1-aminocyclopropane-1-carboxylate synthase
Novel.9550	2.92	28.19	-3.3724	2.482e-06	1.0959e-05	-	-
M440DRAFT_1436439	64.66	147.39	-1.1807	2.4923e-06	1.1001e-05	-	hypothetical protein
M440DRAFT_1401308	7.39	36.21	-2.2768	2.5323e-06	1.1156e-05	-	ABC1-domain-containing protein
M440DRAFT_1008475	173.41	77.02	1.1651	2.6185e-06	1.1527e-05	-	hypothetical protein
M440DRAFT_1422876	23.17	67.9	-1.5488	2.6207e-06	1.1532e-05	-	hypothetical protein
M440DRAFT_1406133	53.56	11.36	2.2532	2.6517e-06	1.1664e-05	-	hypothetical protein
M440DRAFT_219568	109.96	286.08	-1.3714	2.7573e-06	1.211e-05	-	hypothetical protein
M440DRAFT_1401786	23.45	75.41	-1.7174	2.7647e-06	1.2138e-05	-	DNA mismatch repair protein
M440DRAFT_1009110	56.19	18.45	1.5938	2.8022e-06	1.2289e-05	-	hypothetical protein
M440DRAFT_1107312	69.46	166.31	-1.2685	2.815e-06	1.2331e-05	-	hypothetical protein
M440DRAFT_166409	81.6	23.42	1.7967	2.8135e-06	1.2331e-05	-	hypothetical protein
M440DRAFT_68698	136.71	63.08	1.1154	2.8412e-06	1.2441e-05	-	alpha/beta-hydrolase
M440DRAFT_1025938	133.26	62.57	1.0823	2.8793e-06	1.2598e-05	-	hypothetical protein
M440DRAFT_1442027	70.61	148.7	-1.0732	2.8951e-06	1.2658e-05	-	PLP-dependent transferase
M440DRAFT_1244663	6.07	35.04	-2.5329	2.9032e-06	1.2688e-05	-	hypothetical protein
M440DRAFT_1418751	25.14	74.14	-1.548	2.9753e-06	1.2979e-05	-	hypothetical protein
M440DRAFT_1343616	58.48	129.7	-1.1611	3.0313e-06	1.3203e-05	-	hypothetical protein
M440DRAFT_1232888	7.32	42.19	-2.5902	3.0484e-06	1.3273e-05	-	hypothetical protein
M440DRAFT_1349380	11.66	46.31	-1.9932	3.1078e-06	1.3516e-05	-	NAD(P)-binding protein
M440DRAFT_1404913	24.74	3.41	2.8473	3.2519e-06	1.409e-05	-	hypothetical protein
Novel.10796	138.37	67.06	1.0375	3.2827e-06	1.4218e-05	-	-
Novel.6232	303.12	141.93	1.0911	3.3522e-06	1.4514e-05	-	-
M440DRAFT_1434581	11056.3	5295.29	1.062	3.4387e-06	1.4866e-05	-	ketoacyl-synt-domain-containing protein
M440DRAFT_1260817	7.28	36.42	-2.2961	3.4913e-06	1.5087e-05	-	hypothetical protein
M440DRAFT_1027497	61.29	20.43	1.5889	3.5189e-06	1.5201e-05	-	hypothetical protein
M440DRAFT_1469141	69.47	151.35	-1.1296	3.5568e-06	1.5348e-05	-	hypothetical protein
M440DRAFT_265570	73.98	26.51	1.4725	3.6011e-06	1.5533e-05	-	hypothetical protein
M440DRAFT_1404728	25.58	3.38	2.9837	3.6926e-06	1.5886e-05	-	hypothetical protein
M440DRAFT_1469124	2.32	25.44	-3.4791	3.8242e-06	1.6422e-05	-	hypothetical protein
M440DRAFT_1435840	103.05	43.5	1.2572	3.9405e-06	1.689e-05	-	ankyrin
Novel.5402	77.78	26.67	1.5378	4.0779e-06	1.744e-05	-	-
Novel.8982	84.89	31.5	1.4396	4.1472e-06	1.773e-05	-	-
M440DRAFT_1171615	4.68	29.88	-2.6243	4.3961e-06	1.8745e-05	-	hypothetical protein
Novel.1440	28.93	79.42	-1.4764	4.6345e-06	1.9726e-05	-	-
M440DRAFT_1440869	44.68	106.08	-1.2407	4.7314e-06	2.0123e-05	-	hypothetical protein
M440DRAFT_1335585	102.62	214.95	-1.057	4.8218e-06	2.0477e-05	-	cytochrome P450
M440DRAFT_1180499	7.44	34.24	-2.2379	4.9072e-06	2.0817e-05	-	hypothetical protein
M440DRAFT_1405023	51.99	11.79	2.1688	4.9237e-06	2.088e-05	-	GPCR%2C PTH11-type
M440DRAFT_1419916	17.19	63.32	-1.8668	4.9651e-06	2.1047e-05	-	polyketide synthase
M440DRAFT_1078238	550.01	259.36	1.0862	5.0693e-06	2.1474e-05	-	hypothetical protein
M440DRAFT_1390139	38.87	9.9	1.9633	5.3721e-06	2.2706e-05	-	GroES-like protein
M440DRAFT_1377764	34.01	83.48	-1.2804	5.4227e-06	2.2899e-05	-	hypothetical protein
M440DRAFT_1463197	241.33	28.36	3.0831	5.4582e-06	2.3028e-05	-	hypothetical protein
M440DRAFT_1257003	5.87	31.77	-2.412	5.4791e-06	2.3108e-05	-	Thioesterase/thiol ester dehydrase-isomerase
M440DRAFT_1228838	42.11	95.59	-1.1864	5.5011e-06	2.3184e-05	-	hypothetical protein
M440DRAFT_1258640	11.72	44.59	-1.9325	5.7366e-06	2.4114e-05	-	hypothetical protein
M440DRAFT_329082	6.78	34.75	-2.4056	5.7591e-06	2.42e-05	-	hypothetical protein
M440DRAFT_1391494	34.3	6.4	2.4526	5.879e-06	2.4677e-05	-	P-loop containing nucleoside triphosphate hydrolase protein
M440DRAFT_1426788	21.94	1.59	3.8939	5.9757e-06	2.5056e-05	-	glycoside hydrolase family 3 protein
Novel.10597	0	14.24	-6.0781	5.9878e-06	2.5098e-05	-	-
M440DRAFT_1334317	144.47	66.12	1.1333	6.0295e-06	2.5263e-05	-	dynactin subunit
M440DRAFT_1441193	3.66	26.1	-2.803	6.0351e-06	2.5268e-05	-	DEAD-domain-containing protein
Novel.2986	79.63	32.45	1.282	6.0489e-06	2.5317e-05	-	-
M440DRAFT_357986	20.7	59.9	-1.5201	6.1733e-06	2.58e-05	-	hypothetical protein
M440DRAFT_23902	1.37	22.82	-3.936	6.1922e-06	2.5861e-05	-	hypothetical protein
M440DRAFT_1381765	48.75	13.51	1.8701	6.5567e-06	2.7284e-05	-	glycoside hydrolase family 5 protein
M440DRAFT_166068	91.28	33.89	1.4214	6.5922e-06	2.7412e-05	-	hypothetical protein
Novel.474	44.4	100.16	-1.1796	6.674e-06	2.7713e-05	-	-
M440DRAFT_1251311	18.64	0.88	4.4238	6.7211e-06	2.7898e-05	-	hypothetical protein
M440DRAFT_350341	1.08	22.99	-4.3591	6.8087e-06	2.8231e-05	-	hypothetical protein
M440DRAFT_1428599	197.02	87.49	1.1676	6.8151e-06	2.8248e-05	-	ferroxidase-like protein
M440DRAFT_3222	65.45	21.74	1.591	6.8286e-06	2.8293e-05	-	hypothetical protein
M440DRAFT_1327565	94.83	43.46	1.1224	7.0088e-06	2.9004e-05	-	hypothetical protein
M440DRAFT_1059835	39.26	9.62	2.0332	7.0068e-06	2.9004e-05	-	hypothetical protein
M440DRAFT_1394721	9.78	43.62	-2.162	7.1126e-06	2.9417e-05	-	hypothetical protein
M440DRAFT_182775	52.3	112.89	-1.1171	7.1326e-06	2.9481e-05	-	hypothetical protein
Novel.5955	24.78	3.38	2.9217	7.1811e-06	2.9658e-05	-	-
M440DRAFT_1396959	4.18	30.69	-2.9768	7.2444e-06	2.9898e-05	-	hypothetical protein
M440DRAFT_1343248	114.69	51.35	1.1604	7.4086e-06	3.0554e-05	-	hypothetical protein
Novel.3407	0	14.61	-6.1363	7.6065e-06	3.1337e-05	-	-
Novel.8891	12.49	46.68	-1.8834	7.6404e-06	3.1454e-05	-	-
M440DRAFT_1420870	116.37	53.05	1.1364	7.771e-06	3.1935e-05	-	hypothetical protein
M440DRAFT_1436947	290	138.7	1.0626	7.8658e-06	3.2313e-05	-	hypothetical protein
M440DRAFT_1373932	62.14	23.47	1.409	7.8805e-06	3.235e-05	-	ClpP/crotonase
Novel.5255	0	14.58	-6.1333	7.8779e-06	3.235e-05	-	-
M440DRAFT_1021362	92.43	35.95	1.3483	7.9576e-06	3.2621e-05	-	hypothetical protein
M440DRAFT_1470969	11.28	0	6.1387	7.9648e-06	3.2638e-05	-	cytochrome P450
M440DRAFT_1441978	92.81	189.5	-1.0426	8.1164e-06	3.3248e-05	-	hypothetical protein
M440DRAFT_1396812	16.27	49.98	-1.6242	8.2419e-06	3.3738e-05	-	DUF521-domain-containing protein
M440DRAFT_240414	45.92	102.95	-1.1719	8.3375e-06	3.4118e-05	-	hypothetical protein
M440DRAFT_48201	105.42	45.28	1.2093	8.353e-06	3.4168e-05	-	iron permease-like protein
M440DRAFT_214144	110.67	50.24	1.1299	8.5214e-06	3.4796e-05	-	hypothetical protein
M440DRAFT_1465174	3.51	25.17	-2.8832	9.2081e-06	3.7454e-05	-	hypothetical protein
M440DRAFT_1439288	53.5	122.12	-1.1902	9.4737e-06	3.8386e-05	-	aquaporin
M440DRAFT_1465480	129.77	61.35	1.0716	9.6164e-06	3.8937e-05	-	hypothetical protein
M440DRAFT_295043	76.68	25.56	1.5681	9.6628e-06	3.9108e-05	-	hypothetical protein
M440DRAFT_1398848	28.41	4.63	2.6357	9.7319e-06	3.9336e-05	-	hypothetical protein
M440DRAFT_1342416	29.54	74.21	-1.3224	9.9386e-06	4.0129e-05	-	hypothetical protein
M440DRAFT_1399319	92.7	36.98	1.3113	9.9929e-06	4.0306e-05	-	hypothetical protein
M440DRAFT_1359939	12.91	44.89	-1.7839	9.9866e-06	4.0306e-05	-	hypothetical protein
Novel.10531	79.3	31.2	1.3519	1.0243e-05	4.1215e-05	-	-
M440DRAFT_249488	99.34	46.78	1.0872	1.0331e-05	4.1555e-05	-	hypothetical protein
M440DRAFT_1347051	14.22	46.05	-1.7132	1.0549e-05	4.2371e-05	-	hypothetical protein
M440DRAFT_1400026	45.89	11.1	2.013	1.0626e-05	4.2658e-05	-	hypothetical protein
M440DRAFT_1442881	30.58	7	2.1314	1.0735e-05	4.3058e-05	-	hypothetical protein
M440DRAFT_1392549	4.11	29.67	-2.9389	1.0781e-05	4.3229e-05	-	hypothetical protein
M440DRAFT_1418718	31.62	4.05	2.9078	1.0993e-05	4.4032e-05	-	hypothetical protein
M440DRAFT_1439356	100.42	41.75	1.2704	1.1068e-05	4.4317e-05	-	hypothetical protein
M440DRAFT_1066401	14.37	46.31	-1.6904	1.1196e-05	4.4786e-05	-	hypothetical protein
M440DRAFT_1381614	2.4	23.98	-3.2147	1.123e-05	4.4902e-05	-	glycerone kinase
M440DRAFT_66290	21.36	2.65	3.0409	1.1501e-05	4.5892e-05	-	NAD(P)-binding protein
M440DRAFT_1396690	33.24	77.98	-1.2233	1.1603e-05	4.6269e-05	-	hypothetical protein
M440DRAFT_1406631	320.97	157.38	1.025	1.1711e-05	4.6667e-05	-	dabb-domain-containing protein
[truncated: 710 more rows]
