# Supplementary material for: Integrative transcriptome and proteome analyses of Trichoderma longibrachiatum LC and its cellulase hyper-producing mutants generated by heavy ion mutagenesis reveal the key genes involved in cellulolytic enzymes regulation
Source: Biotechnol Biofuels Bioprod. 2022 Jun 3;15:63. doi: 10.1186/s13068-022-02161-7 (PMC9166314; doi:10.1186/s13068-022-02161-7)
Supplement: Supplementary file 7 — Additional file 7: Table S6. Common shared DEPs and DEGs of LC-M4 vs LC. [file 13068_2022_2161_MOESM7_ESM.xlsx]

## Sheet: Table S6 Common shared DEPs_DEG
Protein	Gene	Protein_foldchange	Gene_foldchange	Type
PTB81156	M440DRAFT_1396316	3.65694	-2.5328	DEPs_DEGs
PTB81301	M440DRAFT_1345990	-2.37109	-3.4562	DEPs_DEGs		STT
PTB81504	M440DRAFT_1396660	1.75852	-1.3588	DEPs_DEGs
PTB81515	M440DRAFT_561	1.15275	-3.4599	DEPs_DEGs
PTB81712	M440DRAFT_1396888	1.20075	1.2235	DEPs_DEGs
PTB79909	M440DRAFT_1324571	1.67287	1.0997	DEPs_DEGs
PTB80044	M440DRAFT_1324853	-1.36244	1.2453	DEPs_DEGs
PTB80239	M440DRAFT_1348027	2.63618	-1.1749	DEPs_DEGs
PTB80307	M440DRAFT_1121740	1.48603	-1.5719	DEPs_DEGs
PTB80318	M440DRAFT_1397666	1.18326	-1.136	DEPs_DEGs
PTB80693	M440DRAFT_1467858	-1.24634	-2.1278	DEPs_DEGs
PTB79082	M440DRAFT_1398351	2.4632	1.9521	DEPs_DEGs
PTB79230	M440DRAFT_232200	2.28161	-1.0612	DEPs_DEGs
PTB79293	M440DRAFT_1398557	3.13557	1.085	DEPs_DEGs
PTB79528	M440DRAFT_359740	1.30643	-2.575	DEPs_DEGs		OST
PTB79561	M440DRAFT_1428886	1.54038	-1.2463	DEPs_DEGs
PTB79801	M440DRAFT_1437000	-1.50267	-1.1098	DEPs_DEGs
PTB79834	M440DRAFT_1399136	1.11436	-1.5925	DEPs_DEGs
PTB78171	M440DRAFT_1437172	1.11561	-3.0774	DEPs_DEGs
PTB78224	M440DRAFT_1461430	4.04137	-2.1142	DEPs_DEGs
PTB78325	M440DRAFT_1390025	3.38359	-1.661	DEPs_DEGs
PTB78413	M440DRAFT_1390091	6.00312	3.4816	DEPs_DEGs
PTB78517	M440DRAFT_1399660	1.91798	-1.1175	DEPs_DEGs
PTB78566	M440DRAFT_1329096	1.34111	-3.1965	DEPs_DEGs	MOGS
PTB78761	M440DRAFT_1399879	9.69306	1.8149	DEPs_DEGs
PTB78776	M440DRAFT_1399897	1.77258	-1.2549	DEPs_DEGs
PTB77348	M440DRAFT_1353310	1.44095	1.9108	DEPs_DEGs
PTB77876	M440DRAFT_1331634	-1.13828	-1.3413	DEPs_DEGs
PTB76683	M440DRAFT_1331917	-1.45049	-1.2067	DEPs_DEGs
PTB76699	M440DRAFT_1331913	3.35672	-1.2737	DEPs_DEGs
PTB77014	M440DRAFT_1470055	-2.69192	-3.8334	DEPs_DEGs
PTB77016	M440DRAFT_1355353	-3.71397	-3.2974	DEPs_DEGs
PTB77122	M440DRAFT_1332474	1.58415	1.2069	DEPs_DEGs
PTB77127	M440DRAFT_1355592	-1.70822	-1.8761	DEPs_DEGs
PTB76067	M440DRAFT_1401527	-1.0235	-2.0767	DEPs_DEGs
PTB76276	M440DRAFT_317315	-1.58221	-1.0309	DEPs_DEGs
PTB76513	M440DRAFT_1401961	-1.21091	-1.7793	DEPs_DEGs
PTB76572	M440DRAFT_1439221	2.6375	1.2432	DEPs_DEGs
PTB76582	M440DRAFT_1402014	2.54275	1.0258	DEPs_DEGs
PTB75643	M440DRAFT_1378154	-1.43195	1.1768	DEPs_DEGs
PTB75926	M440DRAFT_1439542	5.65858	-1.6279	DEPs_DEGs
PTB75009	M440DRAFT_1402576	-1.8233	-1.7533	DEPs_DEGs
PTB75055	M440DRAFT_1267845	1.59123	1.2958	DEPs_DEGs
PTB75217	M440DRAFT_1402765	2.66328	-1.0948	DEPs_DEGs
PTB75409	M440DRAFT_1358539	1.06126	1.2272	DEPs_DEGs
PTB74788	M440DRAFT_1423763	-2.4709	-1.7171	DEPs_DEGs
PTB74342	M440DRAFT_1464388	2.45615	-2.9703	DEPs_DEGs
PTB74002	M440DRAFT_1057138	-1.37624	-2.0486	DEPs_DEGs
PTB74005	M440DRAFT_1338309	-1.8286	-1.0956	DEPs_DEGs
PTB74074	M440DRAFT_1361204	-1.8971	-1.8333	DEPs_DEGs
PTB73304	M440DRAFT_365187	1.18593	-1.5883	DEPs_DEGs
PTB73311	M440DRAFT_1382324	1.12233	-1.8709	DEPs_DEGs
PTB73369	M440DRAFT_1339817	1.04319	1.6106	DEPs_DEGs
PTB72966	M440DRAFT_67850	4.6462	-1.019	DEPs_DEGs
PTB72985	M440DRAFT_1340492	-1.8541	-1.4787	DEPs_DEGs
PTB73119	M440DRAFT_59434	-1.07716	-1.7305	DEPs_DEGs
PTB72618	M440DRAFT_1405057	-1.84893	-1.833	DEPs_DEGs
PTB72726	M440DRAFT_1394562	1.26295	1.0278	DEPs_DEGs
PTB72731	M440DRAFT_1425366	4.89965	-1.598	DEPs_DEGs
PTB72542	M440DRAFT_1342005	2.19349	-1.1736	DEPs_DEGs
PTB72038	M440DRAFT_1342792	2.36053	1.0514	DEPs_DEGs
PTB71883	M440DRAFT_1298841	1.51939	1.1236	DEPs_DEGs
PTB71740	M440DRAFT_1386083	1.92962	1.1974	DEPs_DEGs
PTB71769	M440DRAFT_1406286	-1.49232	-1.254	DEPs_DEGs
PTB71560	M440DRAFT_1406318	3.81569	1.0743	DEPs_DEGs
PTB71463	M440DRAFT_1426462	2.68499	-1.4834	DEPs_DEGs
PTB71532	M440DRAFT_1434497	2.7536	-2.5049	DEPs_DEGs
PTB71247	M440DRAFT_1386799	3.57452	1.5717	DEPs_DEGs
PTB71248	M440DRAFT_1466377	1.39027	1.3106	DEPs_DEGs
PTB71263	M440DRAFT_1344559	3.59336	-1.2717	DEPs_DEGs
PTB71244	M440DRAFT_1387143	1.19323	-1.3975	DEPs_DEGs
PTB71158	M440DRAFT_1154811	3.82609	1.0757	DEPs_DEGs
PTB71104	M440DRAFT_1434750	-1.79401	1.9036	DEPs_DEGs
PTB71119	M440DRAFT_1426823	1.18381	2.3433	DEPs_DEGs
