# Supplementary material for: Integrative transcriptome and proteome analyses of Trichoderma longibrachiatum LC and its cellulase hyper-producing mutants generated by heavy ion mutagenesis reveal the key genes involved in cellulolytic enzymes regulation
Source: Biotechnol Biofuels Bioprod. 2022 Jun 3;15:63. doi: 10.1186/s13068-022-02161-7 (PMC9166314; doi:10.1186/s13068-022-02161-7)
Supplement: Supplementary file 8 — Additional file 8: Table S7. common shared DEPs and DEGs of LC-M16 vs LC. [file 13068_2022_2161_MOESM8_ESM.xlsx]

## Sheet: Table S7 Common shared DEPs_DEG
Protein	Gene	Protein_foldchange	Gene_foldchange	Type
PTB80845	M440DRAFT_1321473	5.94011	1.1031	DEPs_DEGs
PTB81156	M440DRAFT_1396316	4.12632	-2.2076	DEPs_DEGs
PTB81301	M440DRAFT_1345990	-2.42543	-2.8486	DEPs_DEGs
PTB81515	M440DRAFT_561	1.09928	-2.5344	DEPs_DEGs
PTB81953	M440DRAFT_1427708	-2.17078	1.0143	DEPs_DEGs
PTB81956	M440DRAFT_1397114	1.10985	2.4854	DEPs_DEGs
PTB79878	M440DRAFT_1105575	-5.23694	1.0254	DEPs_DEGs
PTB79909	M440DRAFT_1324571	1.2915	1.7743	DEPs_DEGs
PTB79956	M440DRAFT_1397244	2.07026	1.4058	DEPs_DEGs
PTB80044	M440DRAFT_1324853	-2.03375	2.1334	DEPs_DEGs
PTB80307	M440DRAFT_1121740	1.796	-1.0868	DEPs_DEGs
PTB80693	M440DRAFT_1467858	-1.48722	-1.4467	DEPs_DEGs
PTB80807	M440DRAFT_1136087	1.02038	1.0136	DEPs_DEGs
PTB79528	M440DRAFT_359740	1.44824	-1.7569	DEPs_DEGs
PTB79733	M440DRAFT_1436947	1.03082	1.0626	DEPs_DEGs
PTB79809	M440DRAFT_1399114	-1.68216	1.9398	DEPs_DEGs
PTB78171	M440DRAFT_1437172	2.17516	-2.8744	DEPs_DEGs
PTB78325	M440DRAFT_1390025	3.89043	-1.3359	DEPs_DEGs
PTB78454	M440DRAFT_1399604	-1.5976	1.6454	DEPs_DEGs
PTB78517	M440DRAFT_1399660	2.77162	-1.0152	DEPs_DEGs
PTB78566	M440DRAFT_1329096	1.62061	-2.6615	DEPs_DEGs
PTB78637	M440DRAFT_1327788	1.1142	-1.0654	DEPs_DEGs
PTB78724	M440DRAFT_1399847	-1.49749	1.6912	DEPs_DEGs
PTB77345	M440DRAFT_1390678	-1.34624	1.1671	DEPs_DEGs
PTB77444	M440DRAFT_1437982	1.69127	1.098	DEPs_DEGs
PTB76635	M440DRAFT_1462536	-1.5693	-1.5211	DEPs_DEGs
PTB76663	M440DRAFT_1331995	1.7373	-1.0162	DEPs_DEGs
PTB76683	M440DRAFT_1331917	-1.1911	-1.1372	DEPs_DEGs
PTB76710	M440DRAFT_1438483	-1.09625	-2.3718	DEPs_DEGs
PTB76873	M440DRAFT_1332416	2.63037	1.1123	DEPs_DEGs
PTB77014	M440DRAFT_1470055	-3.30078	-3.251	DEPs_DEGs
PTB77016	M440DRAFT_1355353	-2.0488	-2.7279	DEPs_DEGs
PTB77126	M440DRAFT_1376720	1.40642	1.8031	DEPs_DEGs
PTB76067	M440DRAFT_1401527	-1.02268	-2.2572	DEPs_DEGs
PTB76513	M440DRAFT_1401961	-1.61441	-1.7984	DEPs_DEGs
PTB76572	M440DRAFT_1439221	1.66709	3.0423	DEPs_DEGs
PTB76582	M440DRAFT_1402014	1.7734	2.2564	DEPs_DEGs
PTB76583	M440DRAFT_1332928	-1.29423	1.7934	DEPs_DEGs
PTB75520	M440DRAFT_1402068	-1.20429	1.6284	DEPs_DEGs
PTB75582	M440DRAFT_1392132	-3.0011	1.3155	DEPs_DEGs
PTB75875	M440DRAFT_1439501	2.30824	1.5585	DEPs_DEGs
PTB75926	M440DRAFT_1439542	6.64451	-1.0824	DEPs_DEGs
PTB75009	M440DRAFT_1402576	-1.84227	-1.1405	DEPs_DEGs
PTB75125	M440DRAFT_55906	1.76985	1.9119	DEPs_DEGs
PTB75439	M440DRAFT_1402959	-1.03641	-1.2616	DEPs_DEGs
PTB74553	M440DRAFT_1358793	3.13223	1.6863	DEPs_DEGs
PTB74657	M440DRAFT_1393009	2.40907	1.0898	DEPs_DEGs
PTB74788	M440DRAFT_1423763	-1.6447	-1.7747	DEPs_DEGs
PTB74962	M440DRAFT_1380665	-1.13685	1.712	DEPs_DEGs
PTB74342	M440DRAFT_1464388	3.06394	-2.1595	DEPs_DEGs
PTB74349	M440DRAFT_1337824	-1.50769	1.0757	DEPs_DEGs
PTB74445	M440DRAFT_1424215	-1.04922	-2.9787	DEPs_DEGs
PTB73759	M440DRAFT_58119	-1.19457	1.333	DEPs_DEGs
PTB74044	M440DRAFT_1393861	1.18375	1.129	DEPs_DEGs
PTB74074	M440DRAFT_1361204	-1.88653	-2.0378	DEPs_DEGs
PTB73344	M440DRAFT_1404358	6.33956	1.4141	DEPs_DEGs
PTB73056	M440DRAFT_1404783	-2.19134	1.1058	DEPs_DEGs
PTB73146	M440DRAFT_67953	1.85601	1.8347	DEPs_DEGs
PTB72706	M440DRAFT_1340845	-2.84544	1.4567	DEPs_DEGs
PTB72731	M440DRAFT_1425366	5.79952	-1.4033	DEPs_DEGs
PTB72822	M440DRAFT_1341182	5.43525	2.2484	DEPs_DEGs
PTB72844	M440DRAFT_1084968	1.37102	1.1089	DEPs_DEGs
PTB72542	M440DRAFT_1342005	2.50694	-1.0065	DEPs_DEGs
PTB72238	M440DRAFT_1363761	-1.3368	1.2314	DEPs_DEGs
PTB72266	M440DRAFT_1342442	-1.43215	1.0996	DEPs_DEGs
PTB72123	M440DRAFT_1405865	-1.70786	1.8422	DEPs_DEGs
PTB71806	M440DRAFT_1406090	-1.34077	1.9599	DEPs_DEGs
PTB71825	M440DRAFT_1466015	1.72515	1.3447	DEPs_DEGs
PTB71885	M440DRAFT_1442379	2.0584	1.4042	DEPs_DEGs
PTB71740	M440DRAFT_1386083	1.3909	1.0666	DEPs_DEGs
PTB71463	M440DRAFT_1426462	2.55757	-1.2116	DEPs_DEGs
PTB71532	M440DRAFT_1434497	3.37758	-2.1724	DEPs_DEGs
PTB71354	M440DRAFT_1466320	1.28079	-2.6254	DEPs_DEGs
PTB71244	M440DRAFT_1387143	1.32033	-1.0955	DEPs_DEGs
PTB71104	M440DRAFT_1434750	-2.01232	1.3936	DEPs_DEGs
